# Supplementary material for: 7-Chloro-3-phenyl­benzo[4,5]thia­zolo[2,3-c][1,2,4]triazole
Source: Acta Crystallogr Sect E Struct Rep Online. 2011 Sep 30;67(Pt 10):o2810. doi: 10.1107/S1600536811039456 (PMC3201329; doi:10.1107/S1600536811039456)
Supplement: Supplementary file 2 [file e-67-o2810-Isup2.hkl]

# 
# h,k,l, Fc-squared, Fo-squared, sigma(Fo-squared) and status flag 
# 
data_I
_shelx_title ' bks2m in P2(1)/c (RT)' 
_shelx_refln_list_code          4 
_shelx_F_calc_maximum      170.28 
_exptl_crystal_F_000       584.00 
_reflns_d_resolution_high  0.6765 
 
loop_ 
 _symmetry_equiv_pos_as_xyz 
 'x, y, z' 
 '-x, y+1/2, -z+1/2' 
 '-x, -y, -z' 
 'x, -y-1/2, z-1/2' 
 
_cell_length_a    16.9941 
_cell_length_b     5.8895 
_cell_length_c    12.0930 
_cell_angle_alpha  90.000 
_cell_angle_beta   91.770 
_cell_angle_gamma  90.000 
 
_shelx_F_squared_multiplier     1.000 
 
loop_ 
 _refln_index_h 
 _refln_index_k 
 _refln_index_l 
 _refln_F_squared_calc 
 _refln_F_squared_meas 
 _refln_F_squared_sigma 
 _refln_observed_status 
   2   0   0     4117.07     4028.38     47.95 o 
   3   0   0      315.30      287.01      5.14 o 
   4   0   0     2786.31     2699.22     68.76 o 
   5   0   0     1192.95     1176.53     14.76 o 
   6   0   0        5.17        4.45      0.62 o 
   7   0   0      796.86      755.03     12.33 o 
   8   0   0        8.86        8.43      1.10 o 
   9   0   0        4.30        1.97      0.44 o 
  10   0   0     2775.48     2782.16     34.70 o 
  11   0   0     1497.49     1462.09     18.87 o 
  12   0   0      117.35      121.80      3.14 o 
  13   0   0       52.25       49.95      2.55 o 
  14   0   0       10.11        7.91      0.96 o 
  15   0   0      237.72      259.44      5.10 o 
  16   0   0      684.83      716.72     10.55 o 
  17   0   0     1130.86     1159.75     22.96 o 
  18   0   0      101.71      119.63      3.30 o 
  19   0   0      107.33      102.37      3.87 o 
  20   0   0      589.94      602.49     11.91 o 
  21   0   0        5.39        9.04      1.76 o 
  22   0   0       14.60       18.68      3.93 o 
  23   0   0        7.70        7.11      1.81 o 
  24   0   0       58.65       62.51      3.60 o 
   1   1   0     5557.39     5442.73     47.22 o 
   2   1   0     1761.07     1776.27     18.67 o 
   3   1   0       30.07       32.13      0.52 o 
   4   1   0     6071.61     6138.49     53.00 o 
   5   1   0        2.70        4.58      0.30 o 
   6   1   0       16.88       11.18      0.74 o 
   7   1   0       14.62       16.76      0.48 o 
   8   1   0      717.47      671.18      6.32 o 
   9   1   0     1622.59     1592.67     13.08 o 
  10   1   0      244.91      261.33      2.73 o 
  11   1   0      553.29      605.68      6.05 o 
  12   1   0      704.47      713.90      7.69 o 
  13   1   0      600.48      604.72      6.75 o 
  14   1   0       30.96       33.11      1.12 o 
  15   1   0       29.81       27.42      1.12 o 
  16   1   0      130.80      136.79      2.58 o 
  17   1   0       49.71       47.59      1.59 o 
  18   1   0        6.93        7.83      0.95 o 
  19   1   0      113.04      121.16      2.65 o 
  20   1   0       24.26       26.28      1.52 o 
  21   1   0       60.34       63.89      2.35 o 
  22   1   0        7.46        4.62      1.13 o 
  23   1   0       18.96       21.09      1.71 o 
  24   1   0        6.21        6.08      1.29 o 
   0   2   0      730.29      715.31      9.24 o 
   1   2   0       22.19       20.45      0.49 o 
   2   2   0      395.93      357.19      3.78 o 
   3   2   0     9503.10     9445.71    142.10 o 
   4   2   0     2720.38     2653.46     24.71 o 
   5   2   0     1185.53     1254.55     12.03 o 
   6   2   0        0.39        0.70      0.24 o 
   7   2   0     1569.86     1554.97     12.22 o 
   8   2   0      648.00      655.09      6.29 o 
   9   2   0       35.66       44.35      0.90 o 
  10   2   0      279.89      296.83      3.30 o 
  11   2   0      338.87      343.15      4.23 o 
  12   2   0     1105.59     1109.19     10.60 o 
  13   2   0     1084.12     1061.75     10.19 o 
  14   2   0      214.14      208.50      3.20 o 
  15   2   0        0.08        0.68      0.58 o 
  16   2   0       10.05       12.77      0.99 o 
  17   2   0        0.58        0.16      0.65 o 
  18   2   0       17.54       15.59      1.18 o 
  19   2   0        0.89       -0.07      0.75 o 
  20   2   0       76.60       86.07      2.35 o 
  21   2   0       31.55       36.09      1.80 o 
  22   2   0       30.65       28.88      1.88 o 
  23   2   0       42.02       50.60      5.84 o 
  24   2   0       14.26       12.01      2.32 o 
   1   3   0      376.43      329.11      3.43 o 
   2   3   0      115.21      106.50      1.52 o 
   3   3   0      445.19      486.09      5.87 o 
   4   3   0       28.13       37.66      1.06 o 
   5   3   0        0.24        8.21      0.53 o 
   6   3   0      576.63      568.30      6.02 o 
   7   3   0        0.16        0.08      0.19 o 
   8   3   0      150.56      154.62      2.50 o 
   9   3   0      858.65      841.91     10.04 o 
  10   3   0        0.02        0.48      0.32 o 
  11   3   0      354.61      314.56      5.42 o 
  12   3   0       11.14       10.90      0.97 o 
  13   3   0        4.18        3.39      0.73 o 
  14   3   0        0.33       -0.14      0.63 o 
  15   3   0       15.19       15.89      1.05 o 
  16   3   0      196.36      195.97      3.32 o 
  17   3   0       39.62       45.69      1.93 o 
  18   3   0       31.11       30.35      1.55 o 
  19   3   0        7.06        7.03      1.02 o 
  20   3   0        4.83        3.20      1.13 o 
  21   3   0        3.97        5.74      1.23 o 
  22   3   0        7.51        6.31      1.34 o 
  23   3   0        1.21        0.01      1.33 o 
   0   4   0     2127.13     2135.02     26.99 o 
   1   4   0     1813.85     1897.91     17.07 o 
   2   4   0      270.65      274.06      7.29 o 
   3   4   0      288.94      292.27      3.65 o 
   4   4   0       45.35       47.53      1.20 o 
   5   4   0       50.01       48.90      1.23 o 
   6   4   0      284.50      280.79      3.62 o 
   7   4   0      628.79      594.57      6.62 o 
   8   4   0      209.83      246.25      3.36 o 
   9   4   0      592.01      587.18      7.54 o 
  10   4   0     1608.26     1534.86     17.45 o 
  11   4   0      221.79      214.10      3.66 o 
  12   4   0       23.32       30.73      1.79 o 
  13   4   0       22.05       21.34      1.37 o 
  14   4   0        5.57        4.76      0.94 o 
  15   4   0       43.77       43.91      1.87 o 
  16   4   0      110.02      109.43      2.87 o 
  17   4   0      101.96      110.77      4.32 o 
  18   4   0       42.43       43.18      2.11 o 
  19   4   0        5.98        6.02      1.25 o 
  20   4   0       43.32       46.61      2.32 o 
  21   4   0       25.43       26.20      1.95 o 
  22   4   0        2.72        2.69      1.51 o 
   1   5   0        4.85        2.70      0.64 o 
   2   5   0      509.25      503.99      5.89 o 
   3   5   0      152.17      152.14      2.53 o 
   4   5   0      138.61      140.23      2.42 o 
   5   5   0       29.57       34.62      1.28 o 
   6   5   0      245.80      227.62      3.30 o 
   7   5   0        5.83        8.58      0.98 o 
   8   5   0      199.12      186.57      3.37 o 
   9   5   0       36.94       35.63      2.58 o 
  10   5   0        0.32       -0.66      0.66 o 
  11   5   0      140.25      137.86      2.96 o 
  12   5   0      127.82      127.91      4.60 o 
  13   5   0       15.86       14.79      1.58 o 
  14   5   0        5.51        5.08      1.05 o 
  15   5   0        0.00       -0.88      0.88 o 
  16   5   0       25.80       30.92      1.90 o 
  17   5   0       13.63       14.39      1.48 o 
  18   5   0       16.33       19.28      1.70 o 
  19   5   0       53.11       54.71      2.46 o 
  20   5   0       37.39       38.63      3.32 o 
   0   6   0      188.43      192.90      7.79 o 
   1   6   0       16.09       15.79      1.52 o 
   2   6   0      587.26      607.13      7.15 o 
   3   6   0      607.59      619.94      7.27 o 
   4   6   0        1.24        1.43      0.85 o 
   5   6   0       64.54       69.43      2.11 o 
   6   6   0       11.48       18.44      1.31 o 
   7   6   0      277.57      298.25      4.83 o 
   8   6   0       21.08       23.33      2.20 o 
   9   6   0       56.15       51.21      2.84 o 
  10   6   0        0.35       -0.16      1.16 o 
  11   6   0        3.46        3.85      1.38 o 
  12   6   0       57.17       49.40      3.61 o 
  13   6   0      160.54      165.17      5.33 o 
  14   6   0       26.53       28.29      2.14 o 
  15   6   0       26.16       24.71      2.07 o 
  16   6   0       39.57       42.52      2.66 o 
  17   6   0       56.92       70.98      3.99 o 
  18   6   0        2.19        0.47      2.51 o 
   1   7   0       92.72       92.02      2.48 o 
   2   7   0        1.23        1.62      0.99 o 
   3   7   0       49.57       45.40      2.16 o 
   4   7   0       26.48       25.20      3.36 o 
   5   7   0       22.72       20.09      2.23 o 
   6   7   0        6.48        8.32      4.07 o 
   7   7   0        7.55        5.05      1.61 o 
   8   7   0        5.13        5.55      1.69 o 
   9   7   0       12.27       14.19      2.08 o 
  10   7   0       22.57       21.83      2.46 o 
  11   7   0        1.92        0.59      1.47 o 
  12   7   0        0.00        0.06      1.47 o 
  13   7   0       13.53       12.83      2.21 o 
  14   7   0       26.30       21.17      3.92 o 
   2   8   0       29.09       29.96      3.96 o 
   3   8   0        0.40       -0.29      1.39 o 
   4   8   0       12.14       11.75      2.02 o 
   5   8   0        0.57       -0.56      1.40 o 
   6   8   0        1.82        1.18      1.58 o 
   7   8   0        1.32       -0.19      1.50 o 
   8   8   0       10.58        7.69      1.93 o 
   9   8   0        1.17        2.38      1.63 o 
 -24   1   1        4.18        3.01      1.44 o 
 -23   1   1        3.94        2.37      1.10 o 
 -22   1   1       51.41       59.58      2.45 o 
 -21   1   1       32.71       32.11      1.84 o 
 -20   1   1       29.93       28.35      1.71 o 
 -19   1   1      149.82      157.63      3.92 o 
 -18   1   1       18.61       19.52      1.25 o 
 -17   1   1        0.06       -0.41      0.72 o 
 -16   1   1      651.50      653.57      8.58 o 
 -15   1   1       23.43       24.88      1.19 o 
 -14   1   1      277.38      284.82      3.48 o 
 -13   1   1      231.61      224.28      2.62 o 
 -12   1   1      117.99      109.29      1.59 o 
 -11   1   1       93.95       91.54      1.37 o 
 -10   1   1      831.05      822.26      6.71 o 
  -9   1   1      831.47      836.09     10.00 o 
  -8   1   1     1826.90     1733.32     22.92 o 
  -7   1   1     1183.19     1145.58      8.91 o 
  -6   1   1     1005.71     1026.12     10.23 o 
  -5   1   1      581.88      589.15      5.49 o 
  -4   1   1      527.69      509.63      4.32 o 
  -3   1   1      383.30      420.81      4.21 o 
  -2   1   1       72.66       78.96      1.07 o 
  -1   1   1       99.94      102.40      2.24 o 
   0   1   1      655.96      689.51      6.11 o 
   1   1   1       56.52       51.28      0.66 o 
   2   1   1     1829.65     1908.78     16.57 o 
   3   1   1    11441.31    11551.69    109.17 o 
   4   1   1    28995.24    28554.61    347.72 o 
   5   1   1     1500.27     1616.14     15.58 o 
   6   1   1     1095.36     1048.95     11.51 o 
   7   1   1     1938.74     1891.81     20.34 o 
   8   1   1      174.93      167.76      2.95 o 
   9   1   1     1451.79     1514.60     16.86 o 
  10   1   1        8.45       13.23      0.71 o 
  11   1   1       54.38       62.11      1.38 o 
  12   1   1        4.11        3.90      0.56 o 
  13   1   1        2.77        0.92      0.44 o 
  14   1   1      339.93      333.92      3.99 o 
  15   1   1      271.42      283.66      3.62 o 
  16   1   1      150.64      157.15      2.52 o 
  17   1   1        5.72        3.34      0.80 o 
  18   1   1        0.62       -0.69      0.69 o 
  19   1   1      100.38      111.34      2.54 o 
  20   1   1      109.31      115.65      2.70 o 
  21   1   1      130.49      134.12      2.99 o 
  22   1   1        0.27        0.89      1.05 o 
  23   1   1       16.54       11.35      1.43 o 
  24   1   1        4.90        4.51      1.48 o 
 -24   2   1       11.73       11.24      2.29 o 
 -23   2   1       11.23       10.43      1.66 o 
 -22   2   1        0.00       -1.09      1.09 o 
 -21   2   1       11.47       10.39      1.35 o 
 -20   2   1        0.44       -0.43      0.76 o 
 -19   2   1       38.97       40.54      1.66 o 
 -18   2   1        6.55        4.39      0.84 o 
 -17   2   1       21.46       22.02      1.24 o 
 -16   2   1      183.25      186.15      3.10 o 
 -15   2   1       30.70       33.72      1.30 o 
 -14   2   1      355.04      355.73      4.61 o 
 -13   2   1        5.67        4.53      0.74 o 
 -12   2   1       12.26       13.08      0.75 o 
 -11   2   1        9.24       12.82      0.52 o 
 -10   2   1       24.08       21.29      0.63 o 
  -9   2   1       65.08       61.90      0.95 o 
  -8   2   1      307.04      337.02      3.24 o 
  -7   2   1      309.55      381.08      3.56 o 
  -6   2   1      362.03      377.30      4.06 o 
  -5   2   1       22.12       20.65      0.65 o 
  -4   2   1       57.29       55.38      3.23 o 
  -3   2   1      252.43      275.74      3.66 o 
  -2   2   1      205.53      231.51      2.91 o 
  -1   2   1       38.94       33.00      0.66 o 
   0   2   1        3.47        4.56      0.28 o 
   1   2   1      417.32      400.17      3.84 o 
   2   2   1      741.08      836.87      8.27 o 
   3   2   1       17.29       19.33      0.64 o 
   4   2   1       15.77       24.88      0.66 o 
   5   2   1     1222.56     1338.31     14.52 o 
   6   2   1        6.62        7.02      0.47 o 
   7   2   1       28.26       37.03      1.05 o 
   8   2   1      807.43      896.42      8.24 o 
   9   2   1        5.36        8.98      0.53 o 
  10   2   1      101.69      118.78      3.79 o 
  11   2   1        1.77        3.66      0.58 o 
  12   2   1        0.38        0.40      0.55 o 
  13   2   1        0.18        2.63      1.04 o 
  14   2   1       28.73       32.20      1.06 o 
  15   2   1       10.26        8.29      0.85 o 
  16   2   1       91.91       91.88      2.12 o 
  17   2   1       50.06       47.18      1.66 o 
  18   2   1       85.91       81.37      2.15 o 
  19   2   1       22.49       21.94      1.42 o 
  20   2   1       10.51        9.49      1.13 o 
  21   2   1        0.29       -0.33      0.88 o 
  22   2   1       17.82       19.11      1.50 o 
  23   2   1        0.00        0.40      1.06 o 
  24   2   1        6.07        7.49      2.10 o 
 -23   3   1        5.41        7.40      2.03 o 
 -22   3   1       27.81       29.47      2.03 o 
 -21   3   1       46.88       50.52      2.28 o 
 -20   3   1       32.11       30.55      1.90 o 
 -19   3   1       17.77       18.42      1.53 o 
 -18   3   1        1.42        0.60      1.03 o 
 -17   3   1        7.46        5.42      1.07 o 
 -16   3   1        0.00        0.02      0.66 o 
 -15   3   1        8.43        7.94      0.83 o 
 -14   3   1       38.96       40.19      1.39 o 
 -13   3   1      196.55      191.33      3.48 o 
 -12   3   1       16.11       15.21      1.09 o 
 -11   3   1      110.58      117.45      2.47 o 
 -10   3   1      145.40      136.40      3.33 o 
  -9   3   1      346.47      331.69      3.62 o 
  -8   3   1     1251.76     1303.38     12.93 o 
  -7   3   1      107.91       87.66      1.38 o 
  -6   3   1      754.57      729.38      7.42 o 
  -5   3   1     1163.40     1237.72     12.30 o 
  -4   3   1       97.67       80.82      1.39 o 
  -3   3   1      717.88      761.03      7.81 o 
  -2   3   1      634.64      705.21      8.13 o 
  -1   3   1      681.57      724.00      7.44 o 
   0   3   1       22.54       20.34      1.64 o 
   1   3   1      661.27      652.33      6.21 o 
   2   3   1      350.26      358.57      3.70 o 
   3   3   1     2126.63     2330.63     20.54 o 
   4   3   1      517.57      484.33      5.27 o 
   5   3   1      196.91      174.98      2.38 o 
   6   3   1      920.87      897.20      9.23 o 
   7   3   1      412.87      421.79      4.82 o 
   8   3   1      378.60      382.36      5.64 o 
   9   3   1        0.04       -0.35      0.35 o 
  10   3   1        4.70        5.03      0.59 o 
  11   3   1       98.20       94.68      2.12 o 
  12   3   1        2.52        2.70      0.69 o 
  13   3   1        3.70        2.29      0.75 o 
  14   3   1       74.78       68.37      2.39 o 
  15   3   1      116.57      116.21      2.76 o 
  16   3   1       63.57       66.82      1.90 o 
  17   3   1      248.75      259.42      4.39 o 
  18   3   1       11.50       13.53      1.17 o 
  19   3   1       12.80       16.84      1.30 o 
  20   3   1       50.37       55.44      2.00 o 
  21   3   1        1.51        1.54      0.93 o 
  22   3   1       10.81        9.00      1.43 o 
  23   3   1        0.01        0.34      1.37 o 
 -22   4   1        4.40        3.01      1.52 o 
 -21   4   1        0.02        0.23      1.11 o 
 -20   4   1        2.61        1.87      1.37 o 
 -19   4   1        9.17       10.85      1.43 o 
 -18   4   1       34.21       34.58      2.00 o 
 -17   4   1        5.84        7.62      1.20 o 
 -16   4   1       61.87       64.46      2.26 o 
 -15   4   1       12.96       11.01      1.22 o 
 -14   4   1        0.04        0.30      0.82 o 
 -13   4   1       43.73       41.54      1.72 o 
 -12   4   1       30.41       34.06      1.54 o 
 -11   4   1       32.79       36.05      1.79 o 
 -10   4   1      270.47      264.60      4.15 o 
  -9   4   1        8.90        4.66      1.01 o 
  -8   4   1        7.52        8.78      0.81 o 
  -7   4   1        0.00       -0.30      0.40 o 
  -6   4   1      215.36      213.48      2.93 o 
  -5   4   1       39.76       44.54      1.19 o 
  -4   4   1        0.47        0.24      0.41 o 
  -3   4   1      211.25      221.07      2.97 o 
  -2   4   1       49.81       48.51      2.92 o 
  -1   4   1      348.66      449.12      5.63 o 
   0   4   1       17.50       16.49      1.30 o 
   1   4   1      267.49      268.64      3.11 o 
   2   4   1       23.99       19.73      1.15 o 
   3   4   1       64.44       56.68      1.34 o 
   4   4   1       63.30       45.17      1.18 o 
   5   4   1       24.68       26.61      0.99 o 
   6   4   1      107.68       98.46      2.13 o 
   7   4   1       81.64       77.66      2.09 o 
   8   4   1        0.23        1.94      1.10 o 
   9   4   1        7.69        8.18      0.76 o 
  10   4   1      121.98       91.68      2.18 o 
  11   4   1       38.38       37.33      1.83 o 
  12   4   1        0.81        0.64      0.75 o 
  13   4   1       57.24       60.53      2.61 o 
  14   4   1      118.35       98.45      2.97 o 
  15   4   1       14.73       16.32      1.37 o 
  16   4   1       26.97       25.88      1.70 o 
  17   4   1       14.46       15.79      1.81 o 
  18   4   1        2.74        2.42      1.04 o 
  19   4   1        0.07       -0.70      0.94 o 
  20   4   1        5.72        4.06      1.17 o 
  21   4   1        0.80        0.60      1.33 o 
  22   4   1        2.33        0.52      1.86 o 
 -20   5   1       31.95       33.15      3.14 o 
 -19   5   1       26.31       20.05      1.80 o 
 -18   5   1       18.42       15.69      1.60 o 
 -17   5   1       23.37       24.43      1.77 o 
 -16   5   1        1.90        2.17      1.03 o 
 -15   5   1        0.47        0.18      0.92 o 
 -14   5   1       28.03       26.60      1.69 o 
 -13   5   1       49.29       54.29      2.04 o 
 -12   5   1      215.64      186.53      4.85 o 
 -11   5   1        2.42        1.24      0.91 o 
 -10   5   1        4.92        5.91      1.08 o 
  -9   5   1      246.67      243.79      4.05 o 
  -8   5   1       14.71       21.39      1.27 o 
  -7   5   1      272.17      246.20      4.00 o 
  -6   5   1      599.21      576.46      7.50 o 
  -5   5   1       82.63       81.97      1.82 o 
  -4   5   1       52.71       62.98      2.14 o 
  -3   5   1      178.25      195.22      2.95 o 
  -2   5   1       24.58       24.91      1.27 o 
  -1   5   1        1.21        0.89      0.98 o 
   0   5   1       87.20       81.01      1.77 o 
   1   5   1      497.43      508.02      5.43 o 
   2   5   1      406.29      390.71      4.42 o 
   3   5   1      368.91      362.80      4.58 o 
   4   5   1      187.71      183.24      2.86 o 
   5   5   1      455.85      449.50      5.70 o 
   6   5   1       63.19       67.06      1.65 o 
   7   5   1       24.43       25.52      1.15 o 
   8   5   1       28.01       37.01      1.51 o 
   9   5   1      102.76      100.69      2.40 o 
  10   5   1      101.39       88.58      2.30 o 
  11   5   1       70.90       65.29      2.04 o 
  12   5   1       42.73       37.39      1.68 o 
  13   5   1      257.25      240.52      4.31 o 
  14   5   1       84.94       83.12      2.92 o 
  15   5   1        4.81        6.99      1.36 o 
  16   5   1       25.29       22.46      1.95 o 
  17   5   1       15.16       14.76      1.77 o 
  18   5   1       34.74       31.38      2.78 o 
  19   5   1       23.99       25.99      2.29 o 
  20   5   1        9.26       12.96      3.73 o 
 -18   6   1       47.01       47.81      4.69 o 
 -17   6   1        0.00        0.61      1.82 o 
 -16   6   1        7.79        8.47      1.62 o 
 -15   6   1        1.64        3.23      1.30 o 
 -14   6   1       15.91       14.49      1.46 o 
 -13   6   1       13.96       13.60      1.41 o 
 -12   6   1        7.93        7.48      1.36 o 
 -11   6   1       24.52       25.78      1.97 o 
 -10   6   1       48.72       43.78      2.23 o 
  -9   6   1       37.97       39.48      2.15 o 
  -8   6   1       22.84       20.86      1.73 o 
  -7   6   1       33.22       29.90      2.21 o 
  -6   6   1        7.43        3.48      1.10 o 
  -5   6   1      172.85      179.46      3.43 o 
  -4   6   1       37.89       38.75      1.69 o 
  -3   6   1      183.50      186.00      3.08 o 
  -2   6   1       86.43       92.40      2.12 o 
  -1   6   1      281.42      293.68      4.16 o 
   0   6   1       41.63       43.67      2.83 o 
   1   6   1      154.00      150.64      2.73 o 
   2   6   1       19.04       21.40      1.37 o 
   3   6   1        5.24        5.22      1.19 o 
   4   6   1        0.56       -0.14      1.06 o 
   5   6   1        9.73       11.93      1.12 o 
   6   6   1      135.26      141.34      3.48 o 
   7   6   1        2.32        2.28      1.03 o 
   8   6   1        0.40        0.39      0.86 o 
   9   6   1       14.82       18.21      1.69 o 
  10   6   1        0.13        1.33      0.96 o 
  11   6   1       36.96       35.08      2.70 o 
  12   6   1       10.15       10.02      1.87 o 
  13   6   1        9.11        8.18      1.81 o 
  14   6   1       23.04       19.89      2.38 o 
  15   6   1       77.72       86.44      5.06 o 
  16   6   1        9.16        9.81      2.19 o 
  17   6   1       14.40       13.95      2.35 o 
  18   6   1        1.77       -2.26      2.38 o 
 -14   7   1       55.03       55.09      5.17 o 
 -13   7   1       41.25       48.83      5.59 o 
 -12   7   1      152.54      156.88      7.72 o 
 -11   7   1       47.44       47.94      3.92 o 
 -10   7   1       21.74       24.26      2.55 o 
  -9   7   1       83.35       82.44      5.59 o 
  -8   7   1        5.70        4.00      1.58 o 
  -7   7   1      104.68      107.79      4.20 o 
  -6   7   1       56.90       52.10      3.04 o 
  -5   7   1       71.20       64.96      3.29 o 
  -4   7   1        4.15        5.69      1.57 o 
  -3   7   1       53.68       57.44      2.98 o 
  -2   7   1        7.57        8.34      1.63 o 
  -1   7   1        4.85        5.29      1.58 o 
   0   7   1        0.83       -0.25      0.81 o 
   1   7   1       69.78       73.37      2.27 o 
   2   7   1       21.58       22.12      1.51 o 
   3   7   1       40.61       43.42      2.62 o 
   4   7   1        6.38        4.85      1.23 o 
   5   7   1      160.44      167.75      5.82 o 
   6   7   1      341.58      345.12      8.07 o 
   7   7   1      119.08      113.40      4.25 o 
   8   7   1        3.16        4.60      1.57 o 
   9   7   1       22.81       25.55      2.52 o 
  10   7   1        5.88        6.27      1.78 o 
  11   7   1       25.02       25.13      2.62 o 
  12   7   1        0.04       -0.07      1.43 o 
  13   7   1       39.72       41.07      3.41 o 
  14   7   1        7.42        6.23      3.07 o 
  -9   8   1        7.18        5.75      2.87 o 
  -8   8   1       27.11       26.97      2.80 o 
  -7   8   1       22.31       19.29      2.44 o 
  -6   8   1        6.28        7.76      1.89 o 
  -5   8   1        8.35        7.27      1.86 o 
  -4   8   1        0.60        1.57      1.53 o 
  -3   8   1        8.23        6.34      1.82 o 
  -2   8   1       31.43       29.72      6.97 o 
  -1   8   1        0.71       -0.73      1.36 o 
   0   8   1        0.00       -0.53      1.79 o 
   3   8   1        4.95        2.29      2.53 o 
   4   8   1        0.11       -1.22      2.04 o 
   5   8   1        3.40        2.13      2.42 o 
   6   8   1       11.50        7.70      1.89 o 
   7   8   1       47.94       50.59      3.21 o 
   8   8   1        2.10        3.44      1.68 o 
   9   8   1       36.02       36.16      3.16 o 
 -24   0   2       28.77       33.50      4.58 o 
 -23   0   2        1.85        2.91      1.56 o 
 -22   0   2       43.35       47.53      3.02 o 
 -21   0   2      195.04      215.34      6.01 o 
 -20   0   2        7.17        3.77      1.41 o 
 -19   0   2      180.48      173.71      4.99 o 
 -18   0   2       83.59       87.47      3.38 o 
 -17   0   2      105.74      104.13      3.56 o 
 -16   0   2      316.83      338.03      7.18 o 
 -15   0   2      948.37      924.96     12.83 o 
 -14   0   2      198.02      190.30      3.67 o 
 -13   0   2       23.36       21.44      1.39 o 
 -12   0   2      259.63      276.74      5.37 o 
 -11   0   2     2532.50     2632.99     27.96 o 
 -10   0   2      848.20      868.31      9.78 o 
  -9   0   2      500.51      522.15      6.49 o 
  -8   0   2     1426.65     1586.64     15.43 o 
  -7   0   2      801.95      814.20      8.84 o 
  -6   0   2     5685.37     5876.98     62.12 o 
  -5   0   2    10262.65     9805.76     93.06 o 
  -4   0   2     8096.67     7954.09     87.60 o 
  -3   0   2      565.10      591.40      7.22 o 
  -2   0   2    16958.10    17250.16    270.98 o 
  -1   0   2     1007.57     1082.92     11.61 o 
   0   0   2      144.16      163.52      1.95 o 
   1   0   2     5971.31     6165.58     75.88 o 
   3   0   2     9095.63     9168.64    200.73 o 
   4   0   2    13430.88    13140.75    287.61 o 
   5   0   2      391.87      460.64     11.17 o 
   6   0   2     1310.72     1233.50     19.60 o 
   7   0   2     3955.22     3921.71     60.38 o 
   8   0   2        1.72        0.38      0.36 o 
   9   0   2      100.53      113.07      2.32 o 
  10   0   2      338.85      353.47      5.44 o 
  11   0   2      622.68      638.67      9.03 o 
  12   0   2      914.29      909.46     12.44 o 
  13   0   2     2231.40     2350.00     29.97 o 
  14   0   2       21.15       21.24      2.00 o 
  15   0   2        0.35        0.49      0.77 o 
  16   0   2       33.43       34.20      1.76 o 
  17   0   2      181.24      178.84      4.03 o 
  18   0   2      256.30      273.67      5.39 o 
  19   0   2       58.83       57.52      2.45 o 
  20   0   2        0.05       -1.21      1.21 o 
  21   0   2       30.19       27.02      2.51 o 
  22   0   2        0.57        2.46      1.53 o 
  23   0   2      123.44      141.38      5.14 o 
  24   0   2        4.64        6.03      2.36 o 
 -24   1   2       11.89       10.33      1.72 o 
 -23   1   2        1.20        0.63      1.20 o 
 -22   1   2       11.87        9.89      1.54 o 
 -21   1   2        4.44        5.45      1.15 o 
 -20   1   2       19.09       21.91      1.53 o 
 -19   1   2       10.92       12.07      1.18 o 
 -18   1   2      190.53      186.48      3.21 o 
 -17   1   2      148.83      157.60      2.83 o 
 -16   1   2      264.36      262.24      3.81 o 
 -15   1   2      346.52      337.09      4.46 o 
 -14   1   2        1.87        3.58      0.60 o 
 -13   1   2      386.72      355.34      6.08 o 
 -12   1   2      524.37      518.53      4.87 o 
 -11   1   2      278.59      294.30      3.01 o 
 -10   1   2      481.98      460.91      4.04 o 
  -9   1   2      292.52      261.36      2.48 o 
  -8   1   2      789.17      806.34      6.97 o 
  -7   1   2      520.02      487.66      6.17 o 
  -6   1   2     1058.86     1038.36     10.14 o 
  -5   1   2       17.23       12.66      0.92 o 
  -4   1   2       18.37       19.49      0.53 o 
  -3   1   2     1336.64     1269.45     15.81 o 
  -2   1   2     1358.80     1420.31     13.40 o 
  -1   1   2      240.45      230.28      2.12 o 
   0   1   2     3027.50     3223.97     32.87 o 
   1   1   2     4284.10     4305.52     44.86 o 
   2   1   2    16212.86    16641.71    142.69 o 
   3   1   2     6453.05     6424.51     51.15 o 
   4   1   2    12378.10    12200.05    115.53 o 
   5   1   2     1372.83     1308.58     14.11 o 
   6   1   2       81.59       87.02      1.37 o 
   7   1   2     2199.99     2129.72     23.20 o 
   8   1   2      130.40      129.51      2.58 o 
   9   1   2     1217.85     1293.89     17.15 o 
  10   1   2        1.97        1.02      0.49 o 
  11   1   2      216.15      204.24      2.91 o 
  12   1   2      373.03      383.04     10.13 o 
  13   1   2       22.29       21.66      0.97 o 
  14   1   2      446.78      456.20      5.09 o 
  15   1   2       14.49       13.36      0.88 o 
  16   1   2       65.46       65.36      1.64 o 
  17   1   2      208.03      209.83      3.44 o 
  18   1   2        2.40        2.53      0.82 o 
  19   1   2        0.20       -0.01      1.02 o 
  20   1   2       19.07       20.98      1.44 o 
  21   1   2       73.30       78.10      2.33 o 
  22   1   2       55.06       65.95      2.51 o 
  23   1   2       35.98       35.32      2.19 o 
  24   1   2       35.83       40.59      2.70 o 
 -24   2   2        0.41       -1.59      1.59 o 
 -23   2   2        0.52        0.18      1.21 o 
 -22   2   2        0.00        0.09      1.07 o 
 -21   2   2        0.11        0.27      1.29 o 
 -20   2   2       11.45        9.72      1.26 o 
 -19   2   2       69.61       78.47      2.46 o 
 -18   2   2      471.73      493.72      6.48 o 
 -17   2   2      136.73      141.46      2.70 o 
 -16   2   2       36.38       38.65      1.65 o 
 -15   2   2        6.74        7.23      0.78 o 
 -14   2   2       83.87       81.22      1.83 o 
 -13   2   2      686.66      692.93      6.46 o 
 -12   2   2     1217.15     1180.49     10.23 o 
 -11   2   2       83.77       78.08      1.34 o 
 -10   2   2        9.49       13.41      0.54 o 
  -9   2   2      505.04      449.39      4.25 o 
  -8   2   2     1281.16     1231.76     10.45 o 
  -7   2   2     3491.64     3453.62     29.95 o 
  -6   2   2       61.85       48.47      0.99 o 
  -5   2   2      139.55      151.38      1.89 o 
  -4   2   2      196.88      195.87      4.06 o 
  -3   2   2      380.29      359.02      4.84 o 
  -2   2   2     5387.32     5496.93     67.19 o 
  -1   2   2     1817.06     1782.01     35.37 o 
   0   2   2     1231.03     1237.40     11.97 o 
   1   2   2       62.67       63.70      1.68 o 
   2   2   2      413.44      435.73      5.05 o 
   3   2   2      407.80      356.30      3.86 o 
   4   2   2      412.00      495.40      5.81 o 
   5   2   2      370.58      365.60      4.06 o 
   6   2   2        9.69       17.94      0.73 o 
   7   2   2     5757.16     6132.23     57.79 o 
   8   2   2     1368.91     1302.76     11.93 o 
   9   2   2      218.24      182.84      2.40 o 
  10   2   2     2249.39     2290.29     22.69 o 
  11   2   2      255.74      258.41      3.94 o 
  12   2   2        1.80        3.12      0.58 o 
  13   2   2      196.54      199.55      2.89 o 
  14   2   2        0.13       -0.37      0.46 o 
  15   2   2      157.18      162.21      2.38 o 
  16   2   2      148.71      153.87      2.85 o 
  17   2   2        3.12        4.56      0.86 o 
  18   2   2       53.87       53.87      1.84 o 
  19   2   2       19.02       19.03      1.36 o 
  20   2   2       91.37       95.43      2.51 o 
  21   2   2       35.42       41.18      1.90 o 
  22   2   2        2.02        1.93      1.02 o 
  23   2   2       10.54       10.99      1.43 o 
  24   2   2       21.50       23.46      2.89 o 
 -23   3   2       21.00       21.76      2.69 o 
 -22   3   2        1.08        1.79      1.30 o 
 -21   3   2        4.94        4.50      1.21 o 
 -20   3   2       73.60       77.78      2.68 o 
 -19   3   2      120.23      121.80      3.16 o 
 -18   3   2       36.67       34.72      2.10 o 
 -17   3   2       50.15       53.21      2.08 o 
 -16   3   2      135.93      142.90      3.71 o 
 -15   3   2        6.96        8.36      1.03 o 
 -14   3   2       65.49       67.05      1.74 o 
 -13   3   2       13.42       16.45      0.97 o 
 -12   3   2       66.44       66.04      1.87 o 
 -11   3   2      290.85      281.50      3.87 o 
 -10   3   2        0.44        0.63      0.46 o 
  -9   3   2      457.60      409.40      5.47 o 
  -8   3   2      506.78      519.26      6.38 o 
  -7   3   2      195.62      206.22      2.63 o 
  -6   3   2     3143.51     3285.85     35.39 o 
  -5   3   2       15.01       11.07      0.63 o 
  -4   3   2      839.57      907.11     12.90 o 
  -3   3   2     2136.27     2268.16     21.87 o 
  -2   3   2       78.04       70.37      1.55 o 
  -1   3   2      200.06      213.30      3.63 o 
   0   3   2     1163.66     1217.28     11.04 o 
   1   3   2     3321.54     3461.52     30.18 o 
   2   3   2        7.82       16.61      0.72 o 
   3   3   2      170.86      196.80      2.34 o 
   4   3   2      536.30      525.80      5.68 o 
   5   3   2      464.28      490.31      5.86 o 
   6   3   2       79.08       73.03      1.58 o 
   7   3   2      331.30      315.43      3.85 o 
   8   3   2      275.14      244.67      3.56 o 
   9   3   2       25.42       29.64      1.13 o 
  10   3   2      197.36      181.10      3.00 o 
  11   3   2      535.76      512.61      5.48 o 
  12   3   2       94.88       88.20      2.11 o 
  13   3   2      150.16      137.60      2.48 o 
  14   3   2      259.81      242.07      4.19 o 
  15   3   2       10.50        9.61      1.10 o 
  16   3   2        1.13        1.04      0.82 o 
  17   3   2       60.87       58.72      1.90 o 
  18   3   2       72.30       71.95      2.15 o 
  19   3   2       11.38       10.14      1.18 o 
  20   3   2       53.81       58.06      2.07 o 
  21   3   2       35.26       39.86      1.96 o 
  22   3   2        1.39        1.16      1.00 o 
  23   3   2        1.31        1.42      1.84 o 
 -22   4   2        2.60        0.56      1.35 o 
 -21   4   2       13.63       13.61      1.56 o 
 -20   4   2      119.64      125.10      3.42 o 
 -19   4   2       27.04       27.10      1.85 o 
 -18   4   2        2.13        2.11      1.07 o 
 -17   4   2        3.36        3.79      1.10 o 
 -16   4   2      220.33      220.53      4.27 o 
 -15   4   2      538.89      540.28      7.77 o 
 -14   4   2      205.98      194.67      3.81 o 
 -13   4   2        0.77        1.37      0.78 o 
 -12   4   2       39.66       37.70      1.56 o 
 -11   4   2       20.68       21.51      1.30 o 
 -10   4   2      263.08      259.43      3.84 o 
  -9   4   2      214.10      189.63      3.23 o 
  -8   4   2       16.54        9.68      0.83 o 
  -7   4   2      390.29      399.10      6.13 o 
  -6   4   2      209.78      198.97      3.65 o 
  -5   4   2     1370.12     1386.03     22.32 o 
  -4   4   2     1327.36     1260.40     12.75 o 
  -3   4   2      255.61      240.93      3.48 o 
  -2   4   2      285.86      295.90      4.69 o 
  -1   4   2       46.02       58.21      1.82 o 
   0   4   2        4.53        5.12      1.08 o 
   1   4   2     1108.57     1140.67     10.61 o 
   2   4   2       34.01       38.48      1.24 o 
   3   4   2      295.65      276.31      3.22 o 
   4   4   2       18.10       23.43      1.45 o 
   5   4   2     1341.46     1304.71     13.21 o 
   6   4   2      515.84      472.96      5.49 o 
   7   4   2      564.41      557.58      6.33 o 
   8   4   2      224.59      196.23      2.92 o 
   9   4   2       24.23       24.69      1.10 o 
  10   4   2        0.02        0.44      0.50 o 
  11   4   2       48.87       54.39      1.75 o 
  12   4   2      304.80      320.82      4.95 o 
  13   4   2      254.56      235.19      4.80 o 
  14   4   2       27.36       20.79      2.08 o 
  15   4   2        4.34        3.35      0.97 o 
  16   4   2        4.39        5.94      1.09 o 
  17   4   2       42.87       42.45      2.30 o 
  18   4   2       18.47       17.90      1.36 o 
  19   4   2        8.17        6.84      1.08 o 
  20   4   2        0.67        0.90      1.23 o 
  21   4   2        5.42        3.89      1.95 o 
 -20   5   2        1.00        2.92      1.49 o 
 -19   5   2       61.19       62.93      2.54 o 
 -18   5   2       17.36       19.31      1.68 o 
 -17   5   2        0.13        0.30      1.02 o 
 -16   5   2       90.52       96.48      3.54 o 
 -15   5   2      116.82      119.46      3.09 o 
 -14   5   2        6.14        8.45      1.20 o 
 -13   5   2       54.66       53.41      2.03 o 
 -12   5   2       25.24       20.62      1.44 o 
 -11   5   2        3.08        1.13      0.80 o 
 -10   5   2        2.26        3.05      0.99 o 
  -9   5   2       88.86       84.90      2.70 o 
  -8   5   2       41.44       36.21      1.91 o 
  -7   5   2      188.06      180.74      4.01 o 
  -6   5   2      124.28      123.14      2.58 o 
  -5   5   2      461.36      434.25      5.98 o 
  -4   5   2       12.11       11.08      0.97 o 
  -3   5   2      634.90      627.55      7.10 o 
  -2   5   2       58.05       68.49      4.08 o 
  -1   5   2      451.34      438.34      5.31 o 
   0   5   2      158.10      172.24      2.48 o 
   1   5   2      334.01      341.00      3.98 o 
   2   5   2      303.72      299.17      3.63 o 
   3   5   2      142.12      154.21      2.64 o 
   4   5   2      943.08      915.70      9.80 o 
   5   5   2      228.50      229.58      3.76 o 
   6   5   2       94.30       88.55      2.15 o 
   7   5   2      110.87      112.37      2.44 o 
   8   5   2       47.65       61.47      2.12 o 
   9   5   2       88.35       88.19      2.79 o 
  10   5   2        3.45        2.17      1.09 o 
  11   5   2       68.40       78.05      2.57 o 
  12   5   2       15.06       17.49      2.58 o 
  13   5   2       13.28       16.48      2.46 o 
  14   5   2       83.61       86.91      3.67 o 
  15   5   2       74.25       77.72      3.70 o 
  16   5   2        4.77        4.93      1.36 o 
  17   5   2       22.50       27.12      2.17 o 
  18   5   2        0.09       -0.13      1.26 o 
  19   5   2       69.04       75.36      3.23 o 
  20   5   2        0.01       -1.06      1.98 o 
 -18   6   2       23.90       30.71      4.36 o 
 -17   6   2       33.92       41.24      3.42 o 
 -16   6   2        2.51        2.50      1.27 o 
 -15   6   2        8.42       13.81      1.85 o 
 -14   6   2        0.10       -0.77      1.09 o 
 -13   6   2       36.05       40.70      2.46 o 
 -12   6   2        0.56       -0.97      0.97 o 
 -11   6   2      111.90      117.24      3.60 o 
 -10   6   2       74.21       76.54      3.54 o 
  -9   6   2       53.67       57.65      2.51 o 
  -8   6   2      434.44      397.48      7.21 o 
  -7   6   2       67.09       67.50      2.58 o 
  -6   6   2       21.41       18.79      1.63 o 
  -5   6   2       62.15       60.46      2.40 o 
  -4   6   2       13.44        8.53      2.05 o 
  -3   6   2      746.55      742.69     11.22 o 
  -2   6   2       64.63       70.15      5.37 o 
  -1   6   2        8.06       11.84      3.41 o 
   0   6   2      434.78      430.37      5.49 o 
   1   6   2       18.64       19.97      1.52 o 
   2   6   2      123.88      130.69      4.27 o 
   3   6   2       41.77       38.67      1.63 o 
   4   6   2        0.05        0.11      0.67 o 
   5   6   2       10.81       13.77      1.17 o 
   6   6   2       22.16       21.82      1.39 o 
   7   6   2       24.10       23.14      1.67 o 
   8   6   2      123.19      125.39      5.01 o 
   9   6   2      324.60      327.46      6.15 o 
  10   6   2      146.89      143.17      3.71 o 
  11   6   2        2.45        2.05      1.04 o 
  12   6   2        7.83       10.32      1.43 o 
  13   6   2        0.20        0.19      1.32 o 
  14   6   2       10.57       10.96      2.47 o 
  15   6   2        6.89        1.56      1.53 o 
  16   6   2        2.99        1.18      1.35 o 
  17   6   2       16.62       12.80      2.32 o 
 -14   7   2        9.30       12.81      3.34 o 
 -13   7   2        0.03        3.39      2.78 o 
 -12   7   2        7.09        1.19      1.66 o 
 -11   7   2       27.45       27.73      2.79 o 
 -10   7   2       53.43       57.02      3.38 o 
  -9   7   2       22.89       17.09      2.31 o 
  -8   7   2        5.56        4.54      1.63 o 
  -7   7   2       58.44       59.02      3.69 o 
  -6   7   2       19.99       26.44      2.03 o 
  -5   7   2        1.58       -0.52      1.06 o 
  -4   7   2       41.95       37.63      2.31 o 
  -3   7   2       41.50       44.10      2.25 o 
  -2   7   2        0.03       -0.92      0.92 o 
  -1   7   2        2.10        1.41      1.53 o 
   0   7   2       25.27       24.45      1.85 o 
   1   7   2       56.71       57.44      3.22 o 
   2   7   2       67.08       73.37      2.72 o 
   3   7   2       73.44       80.41      2.43 o 
   4   7   2       74.77       75.88      2.71 o 
   5   7   2       11.66       15.99      1.68 o 
   6   7   2        2.50        0.79      1.03 o 
   7   7   2       10.48       11.81      1.47 o 
   8   7   2        5.87        4.56      1.21 o 
   9   7   2        3.16        0.76      1.39 o 
  10   7   2       95.72       95.69      4.06 o 
  11   7   2        6.69        9.42      4.69 o 
  12   7   2        8.09        3.86      1.67 o 
  13   7   2        1.60        2.20      1.62 o 
  14   7   2       12.74        9.64      3.26 o 
  -9   8   2        4.48        2.59      2.80 o 
  -8   8   2        6.74        4.71      2.91 o 
  -7   8   2        1.41        1.96      1.68 o 
  -6   8   2       19.54       24.11      2.62 o 
  -5   8   2       33.68       31.16      3.96 o 
  -4   8   2       34.04       37.85      3.06 o 
  -3   8   2       82.13       89.59      3.97 o 
  -2   8   2       13.15       10.36      1.93 o 
  -1   8   2       14.22       13.96      2.11 o 
   0   8   2        6.92        8.38      1.83 o 
   1   8   2        0.56       -0.37      1.81 o 
   2   8   2        6.19        4.30      2.12 o 
   3   8   2       36.80       39.86      4.12 o 
   4   8   2       49.29       60.68      4.81 o 
   5   8   2       50.13       49.13      4.48 o 
   6   8   2        0.62        0.75      2.26 o 
   7   8   2        5.05        4.17      2.74 o 
   8   8   2       14.44       12.32      3.23 o 
   9   8   2       28.61       29.65      4.41 o 
 -24   1   3        0.04       -0.79      1.23 o 
 -23   1   3        5.48        3.32      1.37 o 
 -22   1   3        0.47        0.90      1.15 o 
 -21   1   3       50.32       49.95      2.48 o 
 -20   1   3       36.03       37.10      2.23 o 
 -19   1   3        0.00        0.66      0.79 o 
 -18   1   3       10.12       11.27      1.10 o 
 -17   1   3       68.49       77.34      2.38 o 
 -16   1   3        2.16        2.84      0.77 o 
 -15   1   3      879.39      862.04      8.47 o 
 -14   1   3      180.02      182.77      2.56 o 
 -13   1   3        4.28        4.46      0.52 o 
 -12   1   3     1400.00     1410.26     12.86 o 
 -11   1   3       93.02       98.07      1.39 o 
 -10   1   3      113.75      114.87      1.59 o 
  -9   1   3     1495.18     1525.94     12.77 o 
  -8   1   3      106.47       94.39      1.07 o 
  -7   1   3      685.56      779.54      6.19 o 
  -6   1   3       31.72       34.23      0.63 o 
  -5   1   3      163.07      190.75      2.26 o 
  -3   1   3      394.76      395.26      4.04 o 
  -2   1   3     2330.48     2379.28     19.17 o 
  -1   1   3     4390.10     4504.78     39.88 o 
   0   1   3      314.06      282.97      5.29 o 
   1   1   3     2034.30     2147.22     27.27 o 
   2   1   3    18257.71    17941.49    322.92 o 
   3   1   3      273.98      285.46      3.74 o 
   5   1   3      234.44      283.42      2.85 o 
   6   1   3      419.21      418.72      5.05 o 
   7   1   3      579.36      613.46      6.48 o 
   8   1   3      883.50      916.96     10.61 o 
   9   1   3      119.16      137.52      2.39 o 
  10   1   3     1310.09     1411.65     16.02 o 
  11   1   3      497.78      510.95      6.72 o 
  12   1   3       44.22       58.99      1.74 o 
  13   1   3      410.90      413.04      4.70 o 
  14   1   3      330.76      346.05      4.19 o 
  15   1   3      109.61      110.63      2.09 o 
  16   1   3       73.44       77.17      1.96 o 
  17   1   3       40.37       44.45      1.49 o 
  18   1   3       64.91       72.72      1.87 o 
  19   1   3       84.86       96.77      2.40 o 
  20   1   3        1.31        1.06      0.87 o 
  21   1   3       22.39       20.05      1.46 o 
  22   1   3       17.24       19.00      1.49 o 
  23   1   3        3.60        2.47      1.18 o 
  24   1   3        0.92        0.04      1.76 o 
 -24   2   3        1.93        3.40      2.61 o 
 -23   2   3        0.46       -0.79      1.22 o 
 -22   2   3       21.06       19.37      1.91 o 
 -21   2   3        0.08        1.18      1.09 o 
 -20   2   3        0.03        0.52      1.26 o 
 -19   2   3       12.27       16.32      1.40 o 
 -18   2   3       17.94       16.12      1.78 o 
 -17   2   3       60.77       59.85      2.07 o 
 -16   2   3        7.02        7.60      1.24 o 
 -15   2   3       24.72       23.10      1.15 o 
 -14   2   3       96.52       90.12      1.73 o 
 -13   2   3      211.17      215.34      2.65 o 
 -12   2   3       15.33       15.27      0.76 o 
 -11   2   3      198.37      184.62      2.27 o 
 -10   2   3       58.94       64.55      1.18 o 
  -9   2   3      457.51      412.55      4.40 o 
  -8   2   3        4.17        5.22      0.38 o 
  -7   2   3        2.52        4.77      0.54 o 
  -6   2   3       26.04       31.39      1.00 o 
  -5   2   3        0.17        0.79      0.43 o 
  -4   2   3      385.06      369.89      3.60 o 
  -3   2   3       51.73       61.35      1.10 o 
  -2   2   3     1972.63     2045.16     58.45 o 
  -1   2   3      373.67      403.52      5.45 o 
   0   2   3      105.50      104.14      4.67 o 
   1   2   3      134.63      136.00      3.53 o 
   2   2   3       36.59       44.36      0.88 o 
   3   2   3        5.48        4.87      0.30 o 
   4   2   3       19.46       33.53      0.91 o 
   5   2   3      271.12      267.64      2.93 o 
   6   2   3     2634.61     2845.64     27.73 o 
   7   2   3     1893.43     1946.57     17.43 o 
   8   2   3      318.52      325.26      3.91 o 
   9   2   3       68.18       67.81      1.45 o 
  10   2   3       20.67       22.28      0.99 o 
  11   2   3      184.71      193.00      2.90 o 
  12   2   3      117.43      118.52      2.19 o 
  13   2   3        3.53        3.73      0.73 o 
  14   2   3      119.10      122.72      2.20 o 
  15   2   3       40.44       41.15      1.28 o 
  16   2   3        2.99        3.21      0.68 o 
  17   2   3       13.89       13.29      1.11 o 
  18   2   3       11.68       12.54      1.16 o 
  19   2   3       28.36       31.50      1.64 o 
  20   2   3       21.22       22.99      1.71 o 
  21   2   3        8.85        8.12      1.26 o 
  22   2   3        1.71        2.79      1.06 o 
  23   2   3       12.80       14.73      1.67 o 
 -23   3   3        2.18        3.33      1.82 o 
 -22   3   3        0.13       -1.08      1.08 o 
 -21   3   3        1.39        0.87      1.18 o 
 -20   3   3        2.31        1.95      1.03 o 
 -19   3   3        3.16        2.46      1.02 o 
 -18   3   3        9.32       10.83      1.27 o 
 -17   3   3       33.98       33.96      1.80 o 
 -16   3   3      135.01      129.92      3.04 o 
 -15   3   3        6.04        7.38      1.27 o 
 -14   3   3      169.93      173.25      3.39 o 
 -13   3   3        9.37        9.25      1.00 o 
 -12   3   3       18.31       19.55      1.09 o 
 -11   3   3      455.30      434.63      4.87 o 
 -10   3   3      147.62      136.77      2.14 o 
  -9   3   3      791.44      777.53      8.35 o 
  -8   3   3      909.93      941.29      9.78 o 
  -7   3   3        5.71        5.97      0.58 o 
  -6   3   3      213.41      214.95      2.46 o 
  -5   3   3      379.07      352.62      4.02 o 
  -4   3   3     1008.73     1118.97     20.84 o 
  -3   3   3       26.23       14.89      1.45 o 
  -2   3   3      233.36      225.07      2.80 o 
  -1   3   3      550.94      580.18      7.24 o 
   0   3   3      110.92       87.90      3.81 o 
   1   3   3     1758.69     1907.23     16.94 o 
   2   3   3     1052.05     1029.31     10.60 o 
   3   3   3       56.66       46.33      1.39 o 
   4   3   3      314.06      288.82      3.19 o 
   5   3   3      198.79      197.85      2.65 o 
   6   3   3        2.77        1.34      0.47 o 
   7   3   3      102.13      101.00      1.78 o 
   8   3   3      231.60      242.26      3.26 o 
   9   3   3        9.63       10.33      0.75 o 
  10   3   3      111.88      103.05      1.81 o 
  11   3   3      969.57      953.37      9.34 o 
  12   3   3      403.21      372.00      4.83 o 
  13   3   3       28.93       35.34      1.37 o 
  14   3   3      141.92      156.63      3.23 o 
  15   3   3       71.86       80.26      2.32 o 
  16   3   3       12.17       11.87      1.22 o 
  17   3   3       18.52       16.23      1.44 o 
  18   3   3        6.02        4.63      0.96 o 
  19   3   3       26.55       29.10      1.64 o 
  20   3   3       23.09       22.10      1.55 o 
  21   3   3       27.93       24.76      1.63 o 
  22   3   3        2.60        0.52      1.13 o 
  23   3   3        0.40        0.46      2.62 o 
 -22   4   3        4.54        3.77      1.79 o 
 -21   4   3       13.32       12.83      1.86 o 
 -20   4   3       16.57       16.49      1.63 o 
 -19   4   3        5.35        6.23      1.22 o 
 -18   4   3       59.23       63.36      2.42 o 
 -17   4   3      128.12      126.45      3.25 o 
 -16   4   3        0.29        0.04      0.89 o 
 -15   4   3        4.95        5.28      1.44 o 
 -14   4   3       14.34       16.54      1.36 o 
 -13   4   3       20.36       19.99      1.39 o 
 -12   4   3        5.75        6.66      0.96 o 
 -11   4   3      126.47      126.76      2.75 o 
 -10   4   3        0.26       -0.48      0.60 o 
  -9   4   3        5.19        1.95      0.66 o 
  -8   4   3        8.62        8.23      0.87 o 
  -7   4   3        4.68        5.31      0.68 o 
  -6   4   3       27.83       15.33      1.88 o 
  -5   4   3       79.06       77.01      2.35 o 
  -4   4   3       53.14       53.87      2.76 o 
  -3   4   3      233.06      254.20      3.30 o 
  -2   4   3      122.81      133.89      3.95 o 
  -1   4   3      594.45      601.37      6.61 o 
   0   4   3      271.19      311.07      6.32 o 
   1   4   3       30.34       33.57      1.59 o 
   2   4   3      129.11      148.78      2.07 o 
   3   4   3      210.07      187.79      2.46 o 
   4   4   3      103.92      104.29      1.72 o 
   5   4   3        7.67        9.09      1.73 o 
   6   4   3      184.49      167.97      2.56 o 
   7   4   3        0.67        0.61      0.47 o 
   8   4   3        3.04        3.75      0.61 o 
   9   4   3       83.26       79.04      1.76 o 
  10   4   3        0.02       -0.58      0.64 o 
  11   4   3       40.93       35.54      1.32 o 
  12   4   3        0.05       -0.41      0.58 o 
  13   4   3       32.46       32.46      1.59 o 
  14   4   3       10.58        8.52      1.56 o 
  15   4   3       83.76       73.24      3.32 o 
  16   4   3        1.09        1.32      1.05 o 
  17   4   3       34.96       32.50      2.22 o 
  18   4   3       18.18       19.56      1.88 o 
  19   4   3        2.81        2.17      1.06 o 
  20   4   3        1.89        0.98      1.07 o 
  21   4   3        6.51        5.96      1.60 o 
 -20   5   3        0.99       -0.64      1.83 o 
 -19   5   3        0.21       -0.48      1.34 o 
 -18   5   3        4.61        2.31      1.13 o 
 -17   5   3       50.92       47.87      2.15 o 
 -16   5   3       24.49       24.00      1.72 o 
 -15   5   3        9.74        9.14      1.23 o 
 -14   5   3       61.39       68.56      2.32 o 
 -13   5   3       51.72       54.00      2.07 o 
 -12   5   3       60.20       62.99      2.13 o 
 -11   5   3      285.67      279.33      4.74 o 
 -10   5   3       46.93       42.60      1.74 o 
  -9   5   3        0.80       -0.06      0.66 o 
  -8   5   3       17.81       17.90      1.62 o 
  -7   5   3      176.70      170.04      3.92 o 
  -6   5   3        8.66        8.06      1.46 o 
  -5   5   3       25.89       21.41      1.93 o 
  -4   5   3        1.11        0.26      0.83 o 
  -3   5   3        1.35        0.80      1.07 o 
  -2   5   3      383.02      395.06      5.25 o 
  -1   5   3      975.23      994.14     10.57 o 
   0   5   3      296.01      289.74      5.40 o 
   1   5   3      364.62      350.04      4.51 o 
   2   5   3       65.44       56.54      2.77 o 
   3   5   3       22.83       29.87      2.35 o 
   4   5   3      710.64      690.67      8.66 o 
   5   5   3       24.42       25.75      1.34 o 
   6   5   3        1.80        1.16      0.67 o 
   7   5   3       23.10       27.56      1.35 o 
   8   5   3        2.41        5.15      0.83 o 
   9   5   3       80.16       89.43      2.27 o 
  10   5   3        0.03       -0.15      1.02 o 
  11   5   3       56.37       55.16      2.20 o 
  12   5   3       73.69       68.31      2.52 o 
  13   5   3       61.87       54.42      2.34 o 
  14   5   3       51.99       46.36      2.86 o 
  15   5   3       39.07       41.94      2.91 o 
  16   5   3       98.35       98.61      4.16 o 
  17   5   3        8.07       10.75      1.64 o 
  18   5   3        0.21       -0.75      1.13 o 
  19   5   3        2.23        2.88      2.22 o 
 -17   6   3       16.02       18.06      2.58 o 
 -16   6   3        0.13       -0.73      1.21 o 
 -15   6   3        2.83        3.27      1.33 o 
 -14   6   3        9.13        5.62      1.40 o 
 -13   6   3        0.54        0.03      1.08 o 
 -12   6   3       80.11       78.47      3.02 o 
 -11   6   3        7.71        7.48      1.42 o 
 -10   6   3       79.55       81.76      3.01 o 
  -9   6   3       41.30       38.63      2.26 o 
  -8   6   3       27.63       31.84      2.13 o 
  -7   6   3       35.79       32.77      2.10 o 
  -6   6   3       23.31       21.73      1.79 o 
  -5   6   3        2.46       -0.19      0.94 o 
  -4   6   3       18.41       18.52      1.66 o 
  -3   6   3       77.67       82.31      2.79 o 
  -2   6   3       60.95       59.18      2.40 o 
  -1   6   3      112.93      112.81      4.67 o 
   0   6   3        4.82        4.97      0.94 o 
   1   6   3       20.43       19.12      1.15 o 
   2   6   3       27.98       26.51      1.33 o 
   3   6   3       14.83       11.93      1.10 o 
   4   6   3        2.22        2.62      0.82 o 
   5   6   3        6.15        6.52      1.00 o 
   6   6   3        6.53        8.36      1.04 o 
   7   6   3        0.85        2.53      0.87 o 
   8   6   3       52.96       52.20      2.28 o 
   9   6   3        1.45        1.60      1.03 o 
  10   6   3       73.80       75.41      2.72 o 
  11   6   3       10.34        4.93      1.61 o 
  12   6   3       25.74       27.47      2.95 o 
  13   6   3       36.69       39.51      2.80 o 
  14   6   3        0.04        0.56      1.12 o 
  15   6   3       11.14       13.54      2.15 o 
  16   6   3        5.54        6.31      1.82 o 
  17   6   3        0.42        0.75      1.76 o 
 -13   7   3       37.72       34.10      4.51 o 
 -12   7   3       12.51       11.07      1.74 o 
 -11   7   3       15.03       16.91      1.92 o 
 -10   7   3       28.86       29.14      2.29 o 
  -9   7   3       70.00       76.29      3.08 o 
  -8   7   3        6.91        7.03      1.47 o 
  -7   7   3       12.79       13.03      1.67 o 
  -6   7   3       28.82       30.30      2.16 o 
  -5   7   3       64.49       57.16      2.59 o 
  -4   7   3       16.70       17.49      1.76 o 
  -3   7   3        1.18        0.92      1.12 o 
  -2   7   3        0.05       -0.75      1.04 o 
  -1   7   3       13.09       16.16      3.22 o 
   0   7   3       42.49       52.77      7.10 o 
   1   7   3      306.64      322.29      6.28 o 
   2   7   3       37.03       47.24      5.50 o 
   3   7   3       56.09       57.46      4.40 o 
   4   7   3      128.63      136.68      5.79 o 
   5   7   3        5.92        7.30      1.78 o 
   6   7   3        3.92        4.86      1.20 o 
   7   7   3        3.48        1.00      1.04 o 
   8   7   3       28.55       30.60      2.09 o 
   9   7   3        0.72        0.92      1.06 o 
  10   7   3        0.25       -0.19      1.09 o 
  11   7   3       62.62       65.09      3.53 o 
  12   7   3       15.85       16.08      2.29 o 
  13   7   3       24.73       22.75      2.57 o 
  -8   8   3        0.94        0.29      2.79 o 
  -7   8   3        1.13        0.19      2.58 o 
  -6   8   3       27.95       30.07      2.92 o 
  -5   8   3        9.88       11.22      2.09 o 
  -4   8   3        0.67        1.12      1.59 o 
  -3   8   3        2.57        4.03      1.75 o 
  -2   8   3        0.28       -0.66      1.34 o 
  -1   8   3        1.07        0.80      1.44 o 
   0   8   3        3.17        2.81      1.60 o 
   1   8   3        0.02        0.55      1.44 o 
   2   8   3       42.53       54.26      4.38 o 
   3   8   3        2.32        4.55      2.11 o 
   4   8   3        0.31        0.19      1.79 o 
   5   8   3        1.39        2.59      2.07 o 
   6   8   3        0.10       -0.85      2.35 o 
   7   8   3       21.77       19.16      3.63 o 
   8   8   3       28.07       26.73      4.15 o 
 -24   0   4       22.71       24.73      4.11 o 
 -23   0   4        0.45        0.34      2.24 o 
 -22   0   4        0.00       -2.04      2.04 o 
 -21   0   4        1.48        2.64      2.18 o 
 -20   0   4       81.78       83.08      5.44 o 
 -19   0   4       89.17       94.46      5.27 o 
 -18   0   4       16.78       17.49      1.84 o 
 -17   0   4      158.75      158.36      4.50 o 
 -16   0   4       40.05       38.09      3.26 o 
 -15   0   4      442.12      440.03      6.85 o 
 -14   0   4       95.13       86.05      2.35 o 
 -13   0   4       34.61       37.05      1.26 o 
 -12   0   4       35.70       35.87      1.17 o 
 -11   0   4      229.48      236.47      3.77 o 
 -10   0   4        2.78       11.36      0.62 o 
  -9   0   4      551.25      452.73      5.00 o 
  -8   0   4     8987.20     9268.55     99.27 o 
  -7   0   4       31.83       28.25      0.76 o 
  -6   0   4     1444.31     1681.70     16.25 o 
  -5   0   4      378.81      415.14      6.51 o 
  -4   0   4     1202.50     1340.22     14.81 o 
  -3   0   4     1182.12     1201.49     15.01 o 
  -2   0   4      417.08      436.82      5.03 o 
  -1   0   4      774.28      799.39      8.09 o 
   0   0   4        4.48        1.11      0.72 o 
   1   0   4     1427.56     1403.70     17.48 o 
   2   0   4     8306.47     8397.03    124.99 o 
   5   0   4       10.71       14.52      1.40 o 
   6   0   4      621.95      582.58     14.46 o 
   7   0   4      834.41      807.52     19.46 o 
   8   0   4     1430.29     1307.07     30.43 o 
   9   0   4     2017.00     2010.49     25.55 o 
  10   0   4      465.56      523.73      9.64 o 
  11   0   4       46.82       50.85      2.24 o 
  12   0   4      420.45      423.68      8.38 o 
  13   0   4      272.02      273.88      4.94 o 
  14   0   4      347.38      374.73      6.32 o 
  15   0   4       39.75       41.98      3.01 o 
  16   0   4       84.11       95.24      2.86 o 
  17   0   4      560.48      590.05      9.43 o 
  18   0   4      223.91      246.01      5.17 o 
  19   0   4       58.07       57.12      3.96 o 
  20   0   4        5.94        2.56      1.21 o 
  21   0   4        3.12        1.37      1.18 o 
  22   0   4       28.02       26.93      2.66 o 
  23   0   4        6.51        5.07      1.85 o 
  24   0   4        0.34        2.92      2.71 o 
 -24   1   4       56.84       58.67      3.98 o 
 -23   1   4       27.21       29.32      3.01 o 
 -22   1   4       20.69       19.37      1.92 o 
 -21   1   4       73.66       74.27      3.04 o 
 -20   1   4       62.63       66.45      2.82 o 
 -19   1   4        4.89        5.66      1.22 o 
 -18   1   4      133.41      133.61      3.54 o 
 -17   1   4       18.89       18.94      1.55 o 
 -16   1   4       13.32       13.70      0.87 o 
 -15   1   4        1.95        0.72      0.52 o 
 -14   1   4      388.33      378.29      4.00 o 
 -13   1   4      213.30      194.24      2.42 o 
 -12   1   4        8.07        9.28      0.60 o 
 -11   1   4      910.36      874.56      7.15 o 
 -10   1   4      228.59      203.45      1.97 o 
  -9   1   4       42.06       44.74      0.79 o 
  -8   1   4      282.93      284.87      2.65 o 
  -7   1   4     1639.67     1640.80     11.91 o 
  -6   1   4      257.18      268.34      3.76 o 
  -5   1   4       12.67       17.90      0.57 o 
  -4   1   4     5069.81     5487.05     52.07 o 
  -3   1   4     1018.70     1014.55     15.55 o 
  -2   1   4      450.68      481.82      5.55 o 
  -1   1   4      868.04      829.48     12.57 o 
   0   1   4     1876.71     1869.71     33.14 o 
   1   1   4      477.85      520.95      6.10 o 
   2   1   4        0.46        0.27      0.32 o 
   3   1   4       50.10       72.73      1.35 o 
   4   1   4     1453.52     1475.95     12.33 o 
   5   1   4      284.24      301.97      2.94 o 
   6   1   4     2296.91     2300.51     22.28 o 
   7   1   4       14.56       28.24      1.69 o 
   8   1   4      340.26      369.85      4.89 o 
   9   1   4       52.91       52.32      1.43 o 
  10   1   4       97.44       82.21      2.33 o 
  11   1   4        1.15        1.23      1.22 o 
  12   1   4        9.51        9.93      0.82 o 
  13   1   4      272.76      276.70      3.54 o 
  14   1   4       81.80       82.42      1.78 o 
  15   1   4       55.34       59.88      1.95 o 
  16   1   4      215.39      217.55      3.24 o 
  17   1   4      113.82      119.94      2.37 o 
  18   1   4        9.42        8.90      0.95 o 
  19   1   4        0.78        0.60      0.75 o 
  20   1   4        2.40        1.59      0.87 o 
  21   1   4        0.21       -0.85      0.85 o 
  22   1   4       31.89       30.26      1.78 o 
  23   1   4       10.53       10.22      1.34 o 
  24   1   4        6.07        1.40      2.59 o 
 -23   2   4      109.43      118.73      3.94 o 
 -22   2   4       75.04       76.43      3.13 o 
 -21   2   4       30.44       26.31      2.07 o 
 -20   2   4        1.52        0.94      1.04 o 
 -19   2   4        9.75        9.92      1.38 o 
 -18   2   4       22.57       23.49      1.54 o 
 -17   2   4       68.97       72.93      2.44 o 
 -16   2   4       33.13       37.61      1.66 o 
 -15   2   4      362.55      354.27      5.38 o 
 -14   2   4      164.63      156.92      2.48 o 
 -13   2   4      392.62      387.18      4.50 o 
 -12   2   4      576.54      548.65      5.29 o 
 -11   2   4     1552.41     1473.72     13.41 o 
 -10   2   4       11.84       15.45      1.28 o 
  -9   2   4       39.43       46.04      1.43 o 
  -8   2   4      344.64      343.61      3.61 o 
  -7   2   4        0.19        0.70      0.23 o 
  -6   2   4     1657.84     1553.46     19.17 o 
  -5   2   4     4425.03     4431.26     54.34 o 
  -4   2   4     2430.99     2505.39     26.97 o 
  -3   2   4     1798.13     1981.51     21.45 o 
  -2   2   4     1056.95     1064.96     11.80 o 
  -1   2   4      745.91      742.07      8.28 o 
   0   2   4       12.53       11.04      1.01 o 
   1   2   4      648.76      709.69      8.09 o 
   2   2   4       54.20       49.57      0.83 o 
   3   2   4       62.34       82.81      1.12 o 
   4   2   4      922.36      880.97      8.05 o 
   5   2   4    10414.18    10791.92     85.62 o 
   6   2   4     5504.12     5464.21     43.33 o 
   7   2   4      109.68      116.63      1.77 o 
   8   2   4       50.55       57.88      1.32 o 
   9   2   4      364.07      362.64      4.39 o 
  10   2   4      210.25      216.05      3.06 o 
  11   2   4      190.71      177.20      3.29 o 
  12   2   4       83.36       85.16      1.91 o 
  13   2   4      158.95      160.53      2.80 o 
  14   2   4      320.18      319.38      4.09 o 
  15   2   4      322.16      313.36      4.11 o 
  16   2   4      191.84      188.15      2.78 o 
  17   2   4        2.24        1.50      0.69 o 
  18   2   4        0.00       -0.70      0.70 o 
  19   2   4        1.46        0.13      0.83 o 
  20   2   4       22.61       19.56      1.46 o 
  21   2   4       94.86      102.91      2.74 o 
  22   2   4       54.61       62.20      2.31 o 
  23   2   4       40.08       42.22      2.42 o 
 -23   3   4        1.71       -2.33      2.37 o 
 -22   3   4        0.20        0.19      1.21 o 
 -21   3   4        4.59        4.28      1.34 o 
 -20   3   4        1.35        1.17      1.13 o 
 -19   3   4        1.38       -0.59      0.87 o 
 -18   3   4       19.33       21.46      1.56 o 
 -17   3   4      309.68      314.56      5.32 o 
 -16   3   4       69.60       71.28      2.30 o 
 -15   3   4       56.41       57.02      2.05 o 
 -14   3   4     1197.38     1187.23     14.38 o 
 -13   3   4       54.45       59.34      1.93 o 
 -12   3   4      301.33      319.32      3.96 o 
 -11   3   4      555.07      537.65      5.81 o 
 -10   3   4      622.83      600.57      6.30 o 
  -9   3   4      298.88      297.92      3.61 o 
  -8   3   4       74.26       69.92      1.80 o 
  -7   3   4     1014.29      975.89     11.49 o 
  -6   3   4      202.05      201.33      3.16 o 
  -5   3   4       25.85       46.32      0.95 o 
  -4   3   4      540.49      532.00      6.02 o 
  -3   3   4     1346.77     1316.79     13.42 o 
  -2   3   4       77.67       91.71      2.21 o 
  -1   3   4        3.48        1.85      0.47 o 
   0   3   4      304.54      303.82      4.03 o 
   1   3   4      334.90      357.72      4.16 o 
   2   3   4        9.28        6.95      0.46 o 
   3   3   4     2048.86     2025.19     18.03 o 
   4   3   4       80.87       79.25      1.34 o 
   5   3   4      375.64      394.28      4.55 o 
   6   3   4      229.77      232.59      3.07 o 
   7   3   4      833.25      786.17      8.38 o 
   8   3   4       47.59       50.30      1.35 o 
   9   3   4      662.65      666.55      6.80 o 
  10   3   4      299.00      299.83      4.95 o 
  11   3   4      220.13      225.97      3.08 o 
  12   3   4       15.19       11.59      0.92 o 
  13   3   4       34.08       36.03      1.39 o 
  14   3   4      143.66      144.31      2.73 o 
  15   3   4        0.99       -0.30      0.68 o 
  16   3   4        3.57        5.91      1.03 o 
  17   3   4      114.19      112.49      3.64 o 
  18   3   4       46.37       41.56      1.77 o 
  19   3   4       15.01       12.90      1.43 o 
  20   3   4       34.24       29.79      1.94 o 
  21   3   4        0.45        1.63      1.14 o 
  22   3   4        7.30        4.10      2.01 o 
 -21   4   4        0.82        1.42      1.32 o 
 -20   4   4       69.16       74.13      2.69 o 
 -19   4   4        0.10        0.62      0.97 o 
 -18   4   4      274.29      268.78      5.05 o 
 -17   4   4      157.49      158.15      3.66 o 
 -16   4   4      102.66      109.04      3.96 o 
 -15   4   4       29.38       33.16      1.79 o 
 -14   4   4      230.46      225.62      4.20 o 
 -13   4   4        3.17        1.50      0.81 o 
 -12   4   4       21.30       19.97      1.36 o 
 -11   4   4        1.02        2.80      0.72 o 
 -10   4   4      341.44      329.55      5.02 o 
  -9   4   4       21.20       21.69      1.10 o 
  -8   4   4      194.30      187.52      3.34 o 
  -7   4   4     1007.75      965.72     11.64 o 
  -6   4   4       25.89       24.23      1.26 o 
  -5   4   4        6.14        4.19      0.96 o 
  -4   4   4        0.17       -0.31      0.33 o 
  -3   4   4      575.32      588.70     13.12 o 
  -2   4   4      744.99      763.91     10.79 o 
  -1   4   4      288.09      275.84      5.71 o 
   0   4   4      429.21      453.54      5.29 o 
   1   4   4      336.02      345.04      5.40 o 
   2   4   4     1762.54     1786.21     17.79 o 
   3   4   4     1337.33     1285.09     13.15 o 
   4   4   4        0.63       -0.36      0.57 o 
   5   4   4      202.79      210.13      3.41 o 
   6   4   4      528.49      492.13      6.47 o 
   7   4   4      283.99      274.72      4.23 o 
   8   4   4     1047.03     1000.99     11.94 o 
   9   4   4       68.63       68.17      1.95 o 
  10   4   4       77.47       83.42      2.16 o 
  11   4   4        0.13        0.59      0.82 o 
  12   4   4       17.54       22.59      1.37 o 
  13   4   4       29.29       31.31      1.60 o 
  14   4   4        2.32        2.61      1.26 o 
  15   4   4        7.73        6.99      1.55 o 
  16   4   4        1.88        1.34      1.29 o 
  17   4   4       71.75       71.74      2.93 o 
  18   4   4      131.26      136.87      4.08 o 
  19   4   4       56.78       70.77      2.60 o 
  20   4   4       13.45       12.53      1.50 o 
  21   4   4        0.04        1.29      1.66 o 
 -19   5   4        6.23        5.16      1.88 o 
 -18   5   4        1.90        0.47      1.19 o 
 -17   5   4       12.64       11.53      1.67 o 
 -16   5   4       28.56       29.07      2.24 o 
 -15   5   4       19.01       18.46      1.89 o 
 -14   5   4        2.99        3.74      1.23 o 
 -13   5   4       24.20       26.73      1.97 o 
 -12   5   4       26.63       30.13      2.04 o 
 -11   5   4      138.04      133.15      3.65 o 
 -10   5   4       83.43       78.05      2.73 o 
  -9   5   4       10.56        8.40      1.24 o 
  -8   5   4       19.92       16.49      1.49 o 
  -7   5   4      126.06      126.12      3.36 o 
  -6   5   4      584.28      552.03      8.83 o 
  -5   5   4        5.33        2.76      1.24 o 
  -4   5   4      413.28      426.35      7.19 o 
  -3   5   4      109.72      112.00      3.05 o 
  -2   5   4        2.73        0.78      3.44 o 
  -1   5   4      347.96      343.81      5.12 o 
   0   5   4       15.52       19.25      2.41 o 
   1   5   4      588.72      604.23      6.97 o 
   2   5   4      221.77      212.37      3.22 o 
   3   5   4        0.24        0.09      0.89 o 
   4   5   4        0.23       -0.04      0.83 o 
   5   5   4       32.56       27.95      1.37 o 
   6   5   4        3.01        2.98      0.75 o 
   7   5   4      193.60      179.58      3.33 o 
   8   5   4       77.36       74.18      2.81 o 
   9   5   4       47.83       48.42      1.73 o 
  10   5   4       70.35       67.77      2.06 o 
  11   5   4       53.18       52.02      2.24 o 
  12   5   4        0.83       -0.52      0.97 o 
  13   5   4       53.96       53.79      2.37 o 
  14   5   4       29.97       29.79      2.01 o 
  15   5   4        2.04        1.94      1.71 o 
  16   5   4        1.09        2.05      1.47 o 
  17   5   4        3.70        3.61      2.06 o 
  18   5   4        2.60        1.31      1.26 o 
  19   5   4        1.34        1.67      1.83 o 
 -17   6   4        0.04       -1.01      1.65 o 
 -16   6   4        2.35        0.36      1.64 o 
 -15   6   4       82.50       81.13      4.70 o 
 -14   6   4        3.91        6.83      1.47 o 
 -13   6   4       45.50       46.63      2.51 o 
 -12   6   4        3.76        5.71      1.60 o 
 -11   6   4       43.59       46.07      2.50 o 
 -10   6   4      149.79      141.76      6.62 o 
  -9   6   4       17.07       15.64      1.68 o 
  -8   6   4        0.74       -0.06      1.03 o 
  -7   6   4       27.41       28.10      2.03 o 
  -6   6   4      155.17      154.89      4.02 o 
  -5   6   4      341.09      339.02      6.45 o 
  -4   6   4       60.69       63.81      2.56 o 
  -3   6   4        5.29        9.86      2.34 o 
  -2   6   4      241.73      239.54      5.03 o 
  -1   6   4      117.31      116.23      3.31 o 
   0   6   4       69.92       67.60      2.52 o 
   1   6   4        0.89        1.47      1.06 o 
   2   6   4       42.43       43.85      2.99 o 
   3   6   4        0.04        1.24      1.51 o 
   4   6   4      289.50      289.63      8.68 o 
   5   6   4      304.68      301.58      4.89 o 
   6   6   4      202.95      198.81      3.99 o 
   7   6   4      111.42      109.45      2.71 o 
   8   6   4       11.94       12.94      1.24 o 
   9   6   4       45.58       48.74      2.22 o 
  10   6   4        6.01        5.36      1.19 o 
  11   6   4       21.48       21.44      1.89 o 
  12   6   4        9.68        7.19      1.30 o 
  13   6   4        6.32        5.76      1.83 o 
  14   6   4       19.24       24.63      2.03 o 
  15   6   4       86.76       90.76      4.13 o 
  16   6   4       28.39       24.92      2.75 o 
 -14   7   4       48.19       43.11      4.92 o 
 -13   7   4        9.48       10.82      2.27 o 
 -12   7   4        3.32        2.88      1.42 o 
 -11   7   4       39.91       45.08      2.72 o 
 -10   7   4        7.36        6.90      1.56 o 
  -9   7   4        0.20        0.09      1.18 o 
  -8   7   4       19.44       16.41      1.83 o 
  -7   7   4      117.09      122.28      3.80 o 
  -6   7   4        7.23        5.78      1.42 o 
  -5   7   4       20.55       21.17      1.95 o 
  -4   7   4       12.52       11.79      1.59 o 
  -3   7   4       37.49       38.12      2.62 o 
  -2   7   4       14.37       12.64      1.62 o 
  -1   7   4       71.75       72.05      2.83 o 
   0   7   4       16.70       20.04      1.82 o 
   1   7   4       11.31       13.20      1.61 o 
   2   7   4        7.07        7.90      1.72 o 
   3   7   4       36.68       37.54      2.26 o 
   4   7   4        3.81        2.48      1.21 o 
   5   7   4        6.89        8.43      1.42 o 
   6   7   4      141.11      150.06      4.95 o 
   7   7   4        2.37        1.83      1.48 o 
   8   7   4        0.36        0.35      1.35 o 
   9   7   4        0.75        1.14      1.35 o 
  10   7   4        4.44        2.93      1.53 o 
  11   7   4        2.36        0.50      1.15 o 
  12   7   4        0.01       -0.68      1.09 o 
  13   7   4       13.36       13.73      2.22 o 
  -7   8   4       15.22       15.23      3.60 o 
  -6   8   4        0.06       -0.93      2.34 o 
  -5   8   4        0.01       -0.41      1.53 o 
  -4   8   4        1.15        2.03      2.32 o 
  -3   8   4        8.82        6.99      1.54 o 
  -2   8   4       16.17       16.04      1.86 o 
  -1   8   4        0.56        1.31      1.29 o 
   0   8   4        0.92        1.17      1.27 o 
   1   8   4        7.17       11.17      2.06 o 
   2   8   4       44.86       53.51      3.32 o 
   3   8   4       35.24       38.66      4.20 o 
   4   8   4       12.31        9.45      2.69 o 
   5   8   4       24.38       25.80      3.66 o 
   6   8   4        1.09        1.25      1.97 o 
   7   8   4       88.11       97.22      4.25 o 
 -24   1   5        6.03        5.83      2.88 o 
 -23   1   5        3.12        2.68      1.80 o 
 -22   1   5        0.33       -1.86      1.99 o 
 -21   1   5        0.48        0.46      1.55 o 
 -20   1   5        8.44        9.72      1.43 o 
 -19   1   5      149.38      154.87      4.01 o 
 -18   1   5       24.56       22.53      1.72 o 
 -17   1   5      152.84      156.02      3.68 o 
 -16   1   5      117.16      118.61      2.66 o 
 -15   1   5        2.40        3.74      0.70 o 
 -14   1   5       53.43       59.87      1.45 o 
 -13   1   5      109.46       95.38      1.60 o 
 -12   1   5       51.19       41.76      1.11 o 
 -11   1   5        1.84        2.29      0.60 o 
 -10   1   5      103.30      113.30      1.61 o 
  -9   1   5      118.12      117.74      1.39 o 
  -8   1   5      563.69      598.30      4.76 o 
  -7   1   5        6.98        3.64      0.25 o 
  -6   1   5       68.66      121.22      1.30 o 
  -5   1   5     1762.04     1772.67     14.75 o 
  -4   1   5     2385.68     2433.99     19.23 o 
  -3   1   5      167.91      154.02      2.72 o 
  -2   1   5     3426.23     3730.48     33.43 o 
  -1   1   5     1674.44     1805.92     23.32 o 
   0   1   5     1175.30     1228.71     12.35 o 
   1   1   5       19.45       36.91      1.34 o 
   2   1   5       57.02       66.40      1.17 o 
   3   1   5      116.01      137.09      1.87 o 
   4   1   5       16.83       14.58      0.60 o 
   5   1   5       17.52       11.71      0.49 o 
   6   1   5     1040.85     1009.82      8.77 o 
   7   1   5       25.14       25.98      0.78 o 
   8   1   5      739.21      782.26      9.23 o 
   9   1   5      649.91      636.29      8.98 o 
  10   1   5      184.98      174.64      3.00 o 
  11   1   5      187.97      186.81      3.22 o 
  12   1   5       90.72       85.23      2.14 o 
  13   1   5      303.15      314.33      3.94 o 
  14   1   5       71.38       73.37      1.71 o 
  15   1   5       32.69       38.67      1.38 o 
  16   1   5       13.10       15.61      1.07 o 
  17   1   5        7.37        7.29      0.91 o 
  18   1   5       55.64       57.44      1.76 o 
  19   1   5       15.16       14.22      1.15 o 
  20   1   5       14.29       16.02      1.23 o 
  21   1   5       23.06       24.43      1.62 o 
  22   1   5       12.81       14.76      1.42 o 
  23   1   5        0.96       -0.32      1.42 o 
 -23   2   5        2.37        1.61      1.82 o 
 -22   2   5        4.46        3.81      1.43 o 
 -21   2   5        4.30        3.00      1.24 o 
 -20   2   5       18.88       18.38      1.77 o 
 -19   2   5        5.01        3.59      1.35 o 
 -18   2   5        5.39        5.24      1.19 o 
 -17   2   5       64.54       64.53      2.16 o 
 -16   2   5       45.24       45.37      2.88 o 
 -15   2   5       18.28       17.40      1.02 o 
 -14   2   5       91.86       94.66      1.90 o 
 -13   2   5      695.40      650.49      6.84 o 
 -12   2   5        1.31        1.73      0.61 o 
 -11   2   5      401.32      362.40      4.21 o 
 -10   2   5       15.81       15.82      0.90 o 
  -9   2   5       39.46       38.32      1.15 o 
  -8   2   5      106.31      101.09      2.04 o 
  -7   2   5        7.88        9.85      0.67 o 
  -6   2   5       15.00       19.93      2.03 o 
  -5   2   5        0.43        0.67      0.39 o 
  -4   2   5      606.94      676.34      7.07 o 
  -3   2   5      253.66      275.95      3.25 o 
  -2   2   5       42.96       38.05      0.83 o 
  -1   2   5     1144.10     1323.13     13.00 o 
   0   2   5      163.32      166.32      2.43 o 
   1   2   5       52.21       72.79      3.03 o 
   2   2   5        0.62        0.69      0.63 o 
   3   2   5      415.93      438.85      4.04 o 
   4   2   5      586.13      676.51      5.53 o 
   5   2   5        8.62       10.81      0.56 o 
   6   2   5      968.95     1022.74      9.43 o 
   7   2   5      234.92      248.40      3.27 o 
   8   2   5      689.67      683.79      7.52 o 
   9   2   5       53.01       56.17      1.54 o 
  10   2   5      246.36      250.14      3.52 o 
  11   2   5      541.51      526.96      6.30 o 
  12   2   5        0.53       -0.14      0.63 o 
  13   2   5       12.44       13.75      1.04 o 
  14   2   5       54.84       53.08      1.68 o 
  15   2   5      123.92      113.20      2.26 o 
  16   2   5       14.93       13.31      0.96 o 
  17   2   5        0.14       -0.33      0.64 o 
  18   2   5        0.00       -0.58      0.65 o 
  19   2   5        0.00        0.77      1.17 o 
  20   2   5        3.57        2.71      0.95 o 
  21   2   5        0.76        0.37      0.96 o 
  22   2   5        0.46        0.69      1.09 o 
  23   2   5        0.04        1.61      2.72 o 
 -22   3   5       11.46       11.52      2.77 o 
 -21   3   5        0.40       -0.33      1.14 o 
 -20   3   5        3.01        2.46      1.20 o 
 -19   3   5       62.33       62.60      2.73 o 
 -18   3   5       15.05       13.64      1.32 o 
 -17   3   5        1.67        1.31      0.87 o 
 -16   3   5        1.92        2.70      0.96 o 
 -15   3   5       22.44       21.63      1.47 o 
 -14   3   5      674.59      648.84      8.70 o 
 -13   3   5      380.33      381.71      4.63 o 
 -12   3   5        6.47        4.97      0.70 o 
 -11   3   5      360.32      349.09      4.22 o 
 -10   3   5      170.32      169.48      2.56 o 
  -9   3   5       73.44       70.75      1.74 o 
  -8   3   5      116.97      117.11      2.45 o 
  -7   3   5      994.37      962.99     13.01 o 
  -6   3   5        1.32        1.36      0.44 o 
  -5   3   5       91.88       79.07      8.79 o 
  -4   3   5      454.82      462.13      5.69 o 
  -3   3   5      261.80      248.16      4.19 o 
  -2   3   5      635.67      570.22     14.87 o 
  -1   3   5      539.86      560.47     10.17 o 
   0   3   5       32.77       29.79      1.08 o 
   1   3   5       10.24       17.42      1.03 o 
   5   3   5        6.86       11.22      0.97 o 
   6   3   5      414.42      381.75      6.77 o 
   7   3   5       76.89       62.52      1.45 o 
   8   3   5      484.10      448.65      4.90 o 
   9   3   5     2053.85     2064.35     18.84 o 
  10   3   5       26.88       27.47      1.13 o 
  11   3   5       38.01       42.24      1.31 o 
  12   3   5       31.75       32.25      1.58 o 
  13   3   5       24.47       21.68      1.40 o 
  14   3   5      246.38      252.05      5.40 o 
  15   3   5        0.81        0.98      0.87 o 
  16   3   5        0.53        0.64      0.85 o 
  17   3   5       20.80       15.86      1.71 o 
  18   3   5       10.86        7.80      1.25 o 
  19   3   5        8.50        9.85      1.41 o 
  20   3   5        5.77        5.07      1.26 o 
  21   3   5       13.45       12.07      1.89 o 
  22   3   5        2.02        1.66      2.73 o 
 -21   4   5        1.08        3.36      2.40 o 
 -20   4   5        7.50        6.65      1.29 o 
 -19   4   5       13.14       10.54      1.41 o 
 -18   4   5       10.31       10.11      1.34 o 
 -17   4   5        0.57       -0.47      0.94 o 
 -16   4   5        6.93        4.13      1.06 o 
 -15   4   5       11.96       13.69      1.31 o 
 -14   4   5       23.37       22.24      1.51 o 
 -13   4   5       76.97       80.46      2.33 o 
 -12   4   5       37.48       35.58      2.00 o 
 -11   4   5      206.30      201.30      3.34 o 
 -10   4   5      141.31      135.23      2.89 o 
  -9   4   5      193.52      185.64      4.08 o 
  -8   4   5       53.22       52.77      2.65 o 
  -7   4   5      137.54      141.93      4.39 o 
  -6   4   5        0.70       -0.49      0.85 o 
  -5   4   5      666.06      655.79      9.80 o 
  -4   4   5       44.15       38.83      1.77 o 
  -3   4   5        0.10        0.07      0.64 o 
  -2   4   5       21.86       19.07      1.27 o 
  -1   4   5       24.69       24.06      1.40 o 
   0   4   5      221.82      220.10      3.39 o 
   1   4   5      137.53      138.59      2.60 o 
   2   4   5       22.01       22.36      1.01 o 
   3   4   5        0.58        0.79      0.49 o 
   4   4   5      761.96      716.80      7.93 o 
   5   4   5       34.61       31.08      1.33 o 
   6   4   5      680.02      648.60      8.21 o 
   7   4   5        0.13        0.58      0.67 o 
   8   4   5      134.34      123.37      2.65 o 
   9   4   5       85.85       77.87      2.10 o 
  10   4   5        7.98       11.67      1.05 o 
  11   4   5        0.29        0.25      1.08 o 
  12   4   5       11.20        9.91      1.06 o 
  13   4   5       34.92       36.77      1.71 o 
  14   4   5       35.28       31.79      2.06 o 
  15   4   5       55.19       49.10      2.94 o 
  16   4   5        3.28        2.04      1.47 o 
  17   4   5        6.33        5.14      1.72 o 
  18   4   5        3.55        3.95      1.41 o 
  19   4   5        7.01        9.68      1.63 o 
  20   4   5        8.17        6.61      1.61 o 
 -19   5   5        0.82        1.42      1.71 o 
 -18   5   5       23.41       25.96      2.27 o 
 -17   5   5       50.79       52.46      2.70 o 
 -16   5   5       17.70       19.90      1.96 o 
 -15   5   5       11.13        9.90      1.56 o 
 -14   5   5       61.18       61.44      2.74 o 
 -13   5   5        0.39        0.10      1.05 o 
 -12   5   5        2.94        4.78      1.21 o 
 -11   5   5       50.12       49.25      2.33 o 
 -10   5   5       47.99       46.72      2.24 o 
  -9   5   5       33.43       35.97      2.00 o 
  -8   5   5       32.39       26.58      1.89 o 
  -7   5   5      305.38      298.46      5.76 o 
  -6   5   5      321.78      310.84      8.28 o 
  -5   5   5        3.32        3.03      1.05 o 
  -4   5   5       13.84       10.30      1.32 o 
  -3   5   5      322.94      321.05      7.30 o 
  -2   5   5      224.16      229.56      4.70 o 
  -1   5   5      193.30      193.47      4.19 o 
   0   5   5        0.93        3.09      1.26 o 
   1   5   5       50.24       58.51      1.90 o 
   2   5   5       94.15       92.79      2.32 o 
   3   5   5        2.01        4.09      0.70 o 
   4   5   5       50.77       52.81      1.70 o 
   5   5   5      116.98      105.21      2.41 o 
   6   5   5        5.48        5.58      0.85 o 
   7   5   5        5.95        7.87      0.96 o 
   8   5   5       56.81       52.90      1.84 o 
   9   5   5      104.61       97.81      2.47 o 
  10   5   5       23.10       21.56      1.43 o 
  11   5   5      173.44      174.00      3.53 o 
  12   5   5       94.25       93.04      3.02 o 
  13   5   5        1.41        0.55      0.98 o 
  14   5   5       31.09       28.55      2.03 o 
  15   5   5        0.75       -0.16      1.29 o 
  16   5   5        0.35        0.52      1.39 o 
  17   5   5        2.41        1.26      1.60 o 
  18   5   5        3.06        3.65      1.47 o 
 -17   6   5        8.47       10.86      3.07 o 
 -16   6   5        0.71        1.29      1.82 o 
 -15   6   5        5.09        3.53      1.38 o 
 -14   6   5       10.43       10.86      1.68 o 
 -13   6   5        0.11        0.62      1.22 o 
 -12   6   5       17.23       18.06      1.91 o 
 -11   6   5        2.68        3.72      1.28 o 
 -10   6   5        2.26        2.53      1.21 o 
  -9   6   5       68.40       59.65      2.66 o 
  -8   6   5       66.39       69.03      3.06 o 
  -7   6   5       37.30       36.98      2.46 o 
  -6   6   5        0.93        2.05      1.08 o 
  -5   6   5       29.22       30.85      2.07 o 
  -4   6   5        4.51        4.74      2.47 o 
  -3   6   5       14.26       12.72      2.15 o 
  -2   6   5       20.46       20.42      1.73 o 
  -1   6   5        6.43        3.75      1.22 o 
   0   6   5       40.86       44.09      2.16 o 
   1   6   5        0.01       -0.59      0.92 o 
   2   6   5       58.15       63.68      2.57 o 
   3   6   5       89.86       94.33      2.58 o 
   4   6   5       22.94       22.31      1.77 o 
   5   6   5       76.44       71.54      2.62 o 
   6   6   5        2.30        2.10      1.17 o 
   7   6   5        1.49        1.62      1.18 o 
   8   6   5        0.36       -0.50      0.74 o 
   9   6   5       19.83       18.50      1.47 o 
  10   6   5       16.21       19.17      1.69 o 
  11   6   5       11.46       11.20      1.50 o 
  12   6   5       28.44       27.71      2.07 o 
  13   6   5        7.25        4.74      1.29 o 
  14   6   5        0.41        0.60      1.12 o 
  15   6   5        0.10       -0.82      1.93 o 
  16   6   5        3.77        1.29      1.61 o 
 -13   7   5        0.09        0.88      2.55 o 
 -12   7   5       20.87       19.86      2.62 o 
 -11   7   5        1.60        2.01      1.47 o 
 -10   7   5        9.00        7.56      1.57 o 
  -9   7   5        6.78        6.86      1.50 o 
  -8   7   5        5.67        6.40      1.48 o 
  -7   7   5        0.59        0.19      1.17 o 
  -6   7   5       16.71       13.68      1.77 o 
  -5   7   5        2.40        2.59      1.28 o 
  -4   7   5       53.80       61.13      2.81 o 
  -3   7   5       82.41       91.81      3.28 o 
  -2   7   5        7.01        7.10      1.46 o 
  -1   7   5       81.28       83.81      3.10 o 
   0   7   5        7.54        6.15      1.42 o 
   1   7   5        0.51        1.49      1.32 o 
   2   7   5        1.02        0.18      1.08 o 
   3   7   5        0.00       -0.80      1.24 o 
   4   7   5       20.75       22.83      2.32 o 
   5   7   5        8.42       10.20      1.54 o 
   6   7   5       15.69       17.77      3.38 o 
   7   7   5       45.78       58.50      3.28 o 
   8   7   5       24.86       23.26      5.37 o 
   9   7   5        0.03       -0.31      1.31 o 
  10   7   5       46.60       48.06      3.21 o 
  11   7   5       26.28       27.39      4.26 o 
  12   7   5        4.44        4.55      3.44 o 
  -7   8   5       33.17       37.88      4.72 o 
  -6   8   5        8.22        8.64      2.18 o 
  -5   8   5        2.34        1.36      1.88 o 
  -4   8   5       57.62       60.97      3.73 o 
  -3   8   5       21.74       22.19      2.29 o 
  -2   8   5       26.92       29.23      2.37 o 
  -1   8   5        9.48        9.49      1.69 o 
   0   8   5       19.56       18.98      2.04 o 
   1   8   5       13.29       15.04      2.30 o 
   2   8   5       12.59       12.57      2.43 o 
   3   8   5       94.24      106.67      4.47 o 
   4   8   5        2.34        3.45      2.24 o 
   5   8   5       10.64       13.98      2.90 o 
 -23   0   6       26.01       19.89      3.71 o 
 -22   0   6       53.94       61.59      5.26 o 
 -21   0   6        1.82        1.18      2.17 o 
 -20   0   6      108.57      110.35      6.36 o 
 -19   0   6        5.31        3.18      2.19 o 
 -18   0   6        9.80        7.34      2.32 o 
 -17   0   6      328.40      299.29      6.83 o 
 -16   0   6        1.57        1.77      1.69 o 
 -15   0   6      304.86      274.58     11.29 o 
 -14   0   6      153.07      143.69      2.78 o 
 -13   0   6     1590.10     1501.01     17.02 o 
 -12   0   6      579.30      593.93      7.48 o 
 -11   0   6        0.85        0.34      0.39 o 
 -10   0   6        0.69        4.22      1.88 o 
  -9   0   6      326.06      314.63      3.76 o 
  -8   0   6      170.31      172.90      2.70 o 
  -7   0   6     1491.09     1537.73     20.52 o 
  -6   0   6     1489.74     1490.35     16.72 o 
  -5   0   6        6.59       12.25      0.80 o 
  -4   0   6     2054.32     2229.65     27.66 o 
  -3   0   6      132.02       75.66      1.80 o 
  -2   0   6     2191.40     2236.29     28.37 o 
  -1   0   6     1026.39     1055.23     10.74 o 
   0   0   6      533.54      583.06      6.24 o 
   1   0   6      230.41      264.10      4.18 o 
   2   0   6     1217.63     1169.46     20.29 o 
   3   0   6     4907.69     4892.88     73.36 o 
   4   0   6     2465.41     2354.93     35.83 o 
   5   0   6       14.61       28.77      2.15 o 
   6   0   6       66.30       38.95      2.47 o 
   7   0   6      502.87      326.04      9.46 o 
   8   0   6      110.74       70.07      3.58 o 
   9   0   6       12.96       22.31      2.53 o 
  10   0   6       49.83       48.70      2.22 o 
  11   0   6       23.67       22.86      1.43 o 
  12   0   6      780.61      826.89     11.81 o 
  13   0   6      371.69      363.93      6.24 o 
  14   0   6      106.62      103.73      2.91 o 
  15   0   6      187.59      196.17      4.30 o 
  16   0   6       19.11       23.36      1.79 o 
  17   0   6       24.25       24.39      1.83 o 
  18   0   6       27.53       25.94      1.94 o 
  19   0   6        3.74        3.94      1.59 o 
  20   0   6      116.98      124.25      3.80 o 
  21   0   6        0.88        3.35      1.39 o 
  22   0   6        4.49        5.64      1.54 o 
  23   0   6        9.95        9.91      2.21 o 
 -23   1   6        0.15       -0.81      1.63 o 
 -22   1   6        2.67        4.58      1.87 o 
 -21   1   6      136.92      133.58      5.09 o 
 -20   1   6        0.43        0.92      1.48 o 
 -19   1   6       37.21       40.83      2.91 o 
 -18   1   6       72.53       73.50      2.68 o 
 -17   1   6       85.46       83.80      4.00 o 
 -16   1   6       42.99       40.87      1.50 o 
 -15   1   6       10.51       13.59      1.00 o 
 -14   1   6       61.66       63.85      1.51 o 
 -13   1   6      201.49      174.74      2.34 o 
 -12   1   6       26.63       28.64      0.98 o 
 -11   1   6      838.70      814.25      7.35 o 
 -10   1   6       30.17       27.62      0.83 o 
  -9   1   6      669.87      639.61      5.14 o 
  -8   1   6      137.40      141.21      1.81 o 
  -7   1   6        0.97        1.36      0.25 o 
  -6   1   6       16.05       34.95      0.80 o 
  -5   1   6      319.57      305.79      3.05 o 
  -4   1   6      227.23      224.66      2.26 o 
  -3   1   6      140.09      167.45      1.89 o 
  -2   1   6       35.90       61.71      1.10 o 
  -1   1   6     3369.72     3706.63     36.05 o 
   0   1   6      671.11      700.37      7.78 o 
   1   1   6      130.18      121.32      1.83 o 
   2   1   6      806.29      818.67      8.58 o 
   3   1   6     1455.43     1507.49     13.65 o 
   4   1   6       92.21       98.07      1.82 o 
   5   1   6       19.69       15.10      0.67 o 
   6   1   6     1009.27     1015.92      8.90 o 
   7   1   6      553.16      587.97      5.52 o 
   8   1   6      631.90      650.08      7.16 o 
   9   1   6      362.28      357.43      9.07 o 
  10   1   6        5.92        3.83      0.70 o 
  11   1   6       10.79       12.02      0.98 o 
  12   1   6       13.28       11.61      1.02 o 
  13   1   6      148.47      146.69      2.69 o 
  14   1   6       35.08       37.80      1.36 o 
  15   1   6       12.28       13.21      1.00 o 
  16   1   6       55.73       56.62      1.67 o 
  17   1   6      109.50      116.58      2.41 o 
  18   1   6        0.52        1.28      0.81 o 
  19   1   6      167.45      167.04      3.06 o 
  20   1   6        2.13        1.76      0.88 o 
  21   1   6       19.09       19.18      1.36 o 
  22   1   6        8.68        8.96      1.30 o 
  23   1   6        5.30        5.60      1.66 o 
 -23   2   6        0.38        1.73      2.53 o 
 -22   2   6       34.87       36.05      3.22 o 
 -21   2   6        7.56        8.79      2.06 o 
 -20   2   6      156.86      160.44      4.35 o 
 -19   2   6       17.94       18.70      1.79 o 
 -18   2   6        1.06       -0.22      1.02 o 
 -17   2   6       96.28       97.52      3.08 o 
 -16   2   6      166.67      171.03      2.80 o 
 -15   2   6      270.70      274.51      3.72 o 
 -14   2   6       10.04       11.41      0.87 o 
 -13   2   6        5.07        4.64      0.67 o 
 -12   2   6      238.29      221.57      3.05 o 
 -11   2   6      169.67      178.51      2.65 o 
 -10   2   6     4371.36     4350.06     38.40 o 
  -9   2   6      739.33      694.49      7.84 o 
  -8   2   6       43.63       36.77      1.21 o 
  -7   2   6      354.93      314.89      4.03 o 
  -6   2   6      417.44      373.59      4.90 o 
  -5   2   6      487.22      539.06      4.80 o 
  -4   2   6       65.83       70.12      1.10 o 
  -3   2   6      444.37      426.64      3.96 o 
  -2   2   6      679.20      780.60      6.75 o 
  -1   2   6      316.13      297.69      5.76 o 
   0   2   6     4444.89     4632.06     51.02 o 
   1   2   6     1242.29     1171.96     13.91 o 
   2   2   6     1303.83     1309.14     13.59 o 
   3   2   6       26.96       35.37      1.31 o 
   4   2   6        7.61        8.99      0.36 o 
   5   2   6        6.12        7.43      0.45 o 
   6   2   6       73.25       63.71      1.09 o 
   7   2   6      595.51      549.36      6.23 o 
   8   2   6      331.92      330.06      4.21 o 
   9   2   6       97.94      104.44      2.03 o 
  10   2   6      866.63      843.90      8.44 o 
  11   2   6       90.89       88.76      1.99 o 
  12   2   6      396.74      395.14      5.19 o 
  13   2   6        3.54        3.93      0.80 o 
  14   2   6        1.17        1.08      0.72 o 
  15   2   6       32.48       34.03      1.55 o 
  16   2   6        4.41        3.96      0.84 o 
  17   2   6      161.96      169.97      2.78 o 
  18   2   6      132.35      138.96      2.78 o 
  19   2   6       17.80       16.96      1.40 o 
  20   2   6        1.54        0.84      1.08 o 
  21   2   6        0.22       -0.08      1.02 o 
  22   2   6       12.29        9.59      4.07 o 
 -22   3   6       19.24       17.25      2.31 o 
 -21   3   6       60.57       59.50      2.86 o 
 -20   3   6        5.71        5.07      1.30 o 
 -19   3   6       31.15       35.98      4.05 o 
 -18   3   6       97.87       99.47      2.79 o 
 -17   3   6        3.12        3.04      0.93 o 
 -16   3   6       20.12       14.43      1.31 o 
 -15   3   6       13.63       14.62      1.28 o 
 -14   3   6      428.49      430.39      5.17 o 
 -13   3   6        4.94        8.38      0.86 o 
 -12   3   6        5.52        4.20      0.68 o 
 -11   3   6      330.25      333.38      4.13 o 
 -10   3   6      227.12      216.27      3.01 o 
  -9   3   6      257.44      241.20      3.57 o 
  -8   3   6      605.92      578.83      7.50 o 
  -7   3   6      671.89      616.41     21.07 o 
  -6   3   6      180.94      136.64     23.54 o 
  -5   3   6        9.46       10.93      1.27 o 
  -4   3   6      729.39      759.08     13.03 o 
  -3   3   6       66.48       74.63      1.90 o 
   0   3   6        0.80        5.60      0.69 o 
   1   3   6      378.56      392.58      5.91 o 
   2   3   6      271.62      265.57      4.31 o 
   3   3   6      383.35      373.70      5.75 o 
   4   3   6       66.57       24.20      2.24 o 
   5   3   6        2.78        3.75      0.94 o 
   6   3   6      517.84      526.41      7.90 o 
   7   3   6      363.08      348.83      5.02 o 
   8   3   6      718.67      686.65      7.81 o 
   9   3   6     1224.24     1202.59     12.72 o 
  10   3   6     1277.18     1235.68     13.11 o 
  11   3   6      153.19      157.07      2.86 o 
  12   3   6      251.96      243.66      3.79 o 
  13   3   6       63.81       60.59      2.06 o 
  14   3   6        6.79        6.35      1.05 o 
  15   3   6       36.99       34.57      1.82 o 
  16   3   6       42.80       42.71      2.00 o 
  17   3   6        6.15        2.82      1.06 o 
  18   3   6       20.04       18.49      1.62 o 
  19   3   6        0.01       -1.04      1.04 o 
  20   3   6       19.02       18.05      1.69 o 
  21   3   6        0.02        0.40      1.87 o 
 -20   4   6        9.33       11.94      2.45 o 
 -19   4   6       12.10       12.75      1.69 o 
 -18   4   6        4.62        3.32      1.26 o 
 -17   4   6       32.28       30.65      2.20 o 
 -16   4   6       25.10       22.58      1.94 o 
 -15   4   6        2.40        2.55      1.09 o 
 -14   4   6      183.91      177.53      4.36 o 
 -13   4   6      295.35      288.13      8.42 o 
 -12   4   6       48.90       48.79      1.98 o 
 -11   4   6        2.47        2.58      0.79 o 
 -10   4   6       64.11       62.98      2.07 o 
  -9   4   6       15.97       15.67      1.61 o 
  -8   4   6      115.99      110.96      3.57 o 
  -7   4   6     1177.79     1156.49     16.14 o 
  -6   4   6        7.91       10.40      2.32 o 
  -5   4   6      348.49      314.31      5.71 o 
  -4   4   6       40.49       52.31      6.84 o 
  -3   4   6     2021.90     2001.70     26.19 o 
  -2   4   6      531.78      541.41      8.45 o 
  -1   4   6      181.55      173.59      3.12 o 
   0   4   6       41.55       46.16      2.59 o 
   1   4   6       19.54       22.64      1.26 o 
   2   4   6      523.23      518.90      6.34 o 
   3   4   6      628.62      631.36      7.16 o 
   4   4   6        9.45        9.57      1.27 o 
   5   4   6      162.26      165.57      3.02 o 
   6   4   6       17.06       13.10      1.15 o 
   7   4   6       44.07       47.05      2.75 o 
   8   4   6        1.55        1.67      0.97 o 
   9   4   6       80.92       73.43      2.07 o 
  10   4   6      325.39      295.96      4.77 o 
  11   4   6       31.02       33.90      1.67 o 
  12   4   6      221.34      209.85      4.38 o 
  13   4   6      406.68      398.75      6.39 o 
  14   4   6      109.48      117.90      3.51 o 
  15   4   6       78.23       84.14      3.89 o 
  16   4   6       18.41       16.55      2.15 o 
  17   4   6        2.45        2.44      1.48 o 
  18   4   6       19.00       17.15      2.00 o 
  19   4   6        8.59        3.98      1.45 o 
 -18   5   6       24.08       21.99      2.90 o 
 -17   5   6        3.15        2.62      1.29 o 
 -16   5   6        9.75        7.37      1.57 o 
 -15   5   6       31.13       33.23      2.47 o 
 -14   5   6      113.20      109.21      4.69 o 
 -13   5   6       12.75       12.11      1.97 o 
 -12   5   6       23.08       21.14      1.86 o 
 -11   5   6      160.83      166.41      4.44 o 
 -10   5   6        1.55        3.70      1.13 o 
  -9   5   6       56.74       66.76      2.61 o 
  -8   5   6        0.21        2.37      1.02 o 
  -7   5   6       68.53       65.49      2.53 o 
  -6   5   6       17.24       14.27      1.48 o 
  -5   5   6      162.52      141.59      3.68 o 
  -4   5   6      186.96      179.75      4.19 o 
  -3   5   6        6.05        5.48      1.36 o 
  -2   5   6       30.29       32.18      2.29 o 
  -1   5   6      209.98      215.17      4.60 o 
   0   5   6      106.01      109.04      3.13 o 
   1   5   6      191.91      208.25      3.77 o 
   2   5   6      342.53      343.40      5.32 o 
   3   5   6        6.62        6.56      1.32 o 
   4   5   6       15.03       15.79      1.24 o 
   5   5   6       39.89       50.27      2.13 o 
   6   5   6      497.37      473.32      6.64 o 
   7   5   6       13.70       13.62      1.35 o 
   8   5   6       26.10       26.60      1.55 o 
   9   5   6       35.99       31.39      1.67 o 
  10   5   6       24.62       20.58      1.44 o 
  11   5   6       11.52       11.42      1.21 o 
  12   5   6       10.79        7.55      1.09 o 
  13   5   6        0.29       -0.91      0.91 o 
  14   5   6        1.41       -0.07      1.04 o 
  15   5   6        0.16        0.36      1.58 o 
  16   5   6       18.75       20.69      2.41 o 
  17   5   6        3.22        3.64      1.72 o 
 -16   6   6       16.81       16.08      2.54 o 
 -15   6   6       13.51       15.25      2.48 o 
 -14   6   6        0.09       -1.13      1.13 o 
 -13   6   6        6.23        4.15      1.44 o 
 -12   6   6        1.26        0.94      1.20 o 
 -11   6   6      125.92      117.00      3.77 o 
 -10   6   6      186.35      194.97      4.89 o 
  -9   6   6       32.40       34.08      2.34 o 
  -8   6   6       35.91       32.19      2.24 o 
  -7   6   6       43.20       42.84      3.25 o 
  -6   6   6      117.57      117.64      4.89 o 
  -5   6   6        6.16        5.89      1.35 o 
  -4   6   6        2.29        0.41      1.05 o 
  -3   6   6       20.91       23.80      1.93 o 
  -2   6   6       24.72       22.28      2.38 o 
  -1   6   6        0.75        5.31      4.80 o 
   0   6   6      262.30      274.08      5.64 o 
   1   6   6      368.98      368.68      6.87 o 
   2   6   6       33.69       32.37      2.14 o 
   3   6   6        9.01        7.13      1.10 o 
   4   6   6        4.25        3.35      1.07 o 
   5   6   6       21.14       19.87      1.67 o 
   6   6   6       68.16       71.21      4.64 o 
   7   6   6        5.71        6.43      1.24 o 
   8   6   6        4.42        5.71      1.23 o 
   9   6   6       10.61       15.72      1.68 o 
  10   6   6       93.19      102.32      3.37 o 
  11   6   6       31.10       33.61      2.22 o 
  12   6   6       12.34        7.57      1.50 o 
  13   6   6        1.06       -0.39      1.07 o 
  14   6   6        3.88        3.35      1.29 o 
  15   6   6        2.64        0.34      2.78 o 
 -12   7   6        0.01       -2.01      2.01 o 
 -11   7   6       43.29       44.66      3.78 o 
 -10   7   6       24.77       27.56      3.33 o 
  -9   7   6        0.00       -1.63      1.63 o 
  -8   7   6        8.19        8.16      1.57 o 
  -7   7   6       41.68       42.70      2.93 o 
  -6   7   6        1.64        1.24      1.24 o 
  -5   7   6       13.73       10.87      1.64 o 
  -4   7   6       36.97       35.69      2.46 o 
  -3   7   6        4.62        4.87      1.59 o 
  -2   7   6        4.73        2.59      1.86 o 
  -1   7   6        5.27        4.66      2.77 o 
   0   7   6      111.74      113.07      3.65 o 
   1   7   6        5.60        7.26      2.15 o 
   2   7   6      123.42      128.56      3.85 o 
   3   7   6        7.32        5.99      2.32 o 
   4   7   6       31.70       29.34      5.28 o 
   5   7   6        0.06       -0.09      1.79 o 
   6   7   6       48.02       50.37      4.26 o 
   7   7   6       34.74       38.31      2.44 o 
   8   7   6        0.38        0.35      1.27 o 
   9   7   6       29.91       34.80      3.01 o 
  10   7   6        4.88        3.66      1.69 o 
  11   7   6        0.88       -0.51      1.51 o 
  -5   8   6        2.81        6.40      2.76 o 
  -4   8   6        3.21        4.41      2.12 o 
  -3   8   6       18.72       18.80      2.62 o 
  -2   8   6       10.08        6.74      2.06 o 
  -1   8   6        6.64        4.72      1.94 o 
   0   8   6        1.71       -0.46      1.63 o 
   1   8   6        0.03       -0.90      2.30 o 
   2   8   6        9.21       12.20      3.30 o 
   3   8   6       23.53       22.52      3.78 o 
   4   8   6       13.18       16.09      3.43 o 
 -23   1   7       63.58       67.39      5.73 o 
 -22   1   7        7.74        7.17      2.09 o 
 -21   1   7        8.02        6.03      2.54 o 
 -20   1   7       13.66       14.46      2.20 o 
 -19   1   7       15.80       10.67      2.56 o 
 -18   1   7       15.28       16.88      1.67 o 
 -17   1   7        0.18       -0.17      0.79 o 
 -16   1   7        0.30       -0.66      0.74 o 
 -15   1   7        0.90        0.42      0.55 o 
 -14   1   7       53.13       48.72      1.61 o 
 -13   1   7       36.32       30.47      1.18 o 
 -12   1   7      117.39      100.86      1.68 o 
 -11   1   7      378.28      331.68      3.39 o 
 -10   1   7       32.61       32.10      1.15 o 
  -9   1   7      129.30      125.50      1.85 o 
  -8   1   7       21.40       18.89      0.92 o 
  -7   1   7      745.11      730.42      6.53 o 
  -6   1   7     2545.63     2590.27     21.29 o 
  -5   1   7       17.83       19.11      0.71 o 
  -4   1   7      474.50      493.06      7.98 o 
  -3   1   7      290.61      331.63      4.33 o 
  -2   1   7      139.85      154.23      1.86 o 
  -1   1   7      248.08      301.08      3.09 o 
   0   1   7      839.42      913.33      8.09 o 
   1   1   7        1.66        2.94      0.45 o 
   2   1   7       18.12       12.37      0.65 o 
   3   1   7        2.49        1.40      0.37 o 
   4   1   7      506.88      515.01      5.32 o 
   5   1   7      237.17      219.73      4.52 o 
   7   1   7      645.90      633.38      7.69 o 
   8   1   7       56.78       47.76      1.56 o 
   9   1   7       47.01       46.56      1.70 o 
  10   1   7      192.35      191.52      3.04 o 
  11   1   7       42.01       39.14      2.43 o 
  12   1   7        1.53        0.58      0.70 o 
  13   1   7       10.30       10.18      1.07 o 
  14   1   7       22.79       22.75      1.18 o 
  15   1   7       44.67       45.75      1.54 o 
  16   1   7      163.13      173.08      2.96 o 
  17   1   7       43.12       44.84      1.63 o 
  18   1   7        5.36        5.02      0.95 o 
  19   1   7        9.19       10.21      1.08 o 
  20   1   7        1.65        2.11      0.85 o 
  21   1   7       15.26       18.27      1.40 o 
  22   1   7        0.35       -0.82      1.72 o 
 -22   2   7        0.20        0.30      1.69 o 
 -21   2   7        0.24       -0.35      1.90 o 
 -20   2   7        2.92        3.84      1.65 o 
 -19   2   7       29.48       24.30      2.61 o 
 -18   2   7       10.50       12.53      1.53 o 
 -17   2   7        2.92        1.24      0.86 o 
 -16   2   7        5.45        4.26      0.85 o 
 -15   2   7        4.61        3.58      0.70 o 
 -14   2   7       10.94        9.78      0.85 o 
 -13   2   7       18.91       15.52      0.94 o 
 -12   2   7      611.81      598.75      6.45 o 
 -11   2   7       61.07       44.61      1.34 o 
 -10   2   7      463.82      442.22      4.97 o 
  -9   2   7      120.57       98.76      1.85 o 
  -8   2   7      448.75      442.57      5.43 o 
  -7   2   7       17.10       17.52      0.98 o 
  -6   2   7      303.84      290.31      3.34 o 
  -5   2   7        2.68        4.71      0.56 o 
  -4   2   7       33.36       37.86      0.72 o 
  -3   2   7       43.62       56.45      1.07 o 
  -2   2   7      138.97      153.20      5.25 o 
  -1   2   7      235.27      235.48      2.74 o 
   0   2   7      123.65      141.64      2.11 o 
   1   2   7       72.51       86.15      1.43 o 
   2   2   7       69.23       82.91      1.52 o 
   3   2   7       31.60       27.12      0.90 o 
   4   2   7       34.69       30.00      0.97 o 
   5   2   7       14.51       14.32      0.84 o 
   6   2   7       29.41       27.87      1.11 o 
   7   2   7      243.92      253.63      3.68 o 
   8   2   7       49.12       49.70      1.51 o 
   9   2   7       14.67       13.02      0.97 o 
  10   2   7        3.68        3.75      0.74 o 
  11   2   7       25.94       18.72      1.32 o 
  12   2   7      268.66      267.75      4.57 o 
  13   2   7       76.65       82.60      3.57 o 
  14   2   7       18.50       21.47      1.55 o 
  15   2   7      153.15      153.65      3.49 o 
  16   2   7       27.02       28.97      1.63 o 
  17   2   7        1.27        1.72      0.83 o 
  18   2   7        0.69       -0.34      0.84 o 
  19   2   7        4.25        3.94      0.97 o 
  20   2   7        6.34        5.30      1.14 o 
  21   2   7       15.19       14.44      4.27 o 
  22   2   7        0.44        0.71      2.57 o 
 -21   3   7        0.73        0.57      1.38 o 
 -20   3   7        3.67        2.08      1.42 o 
 -19   3   7       26.34       22.15      2.44 o 
 -18   3   7        0.02       -0.79      0.98 o 
 -17   3   7       19.30       19.45      1.76 o 
 -16   3   7      148.38      143.83      3.29 o 
 -15   3   7       11.86        9.89      1.03 o 
 -14   3   7        0.03       -0.31      0.70 o 
 -13   3   7       42.07       43.18      2.13 o 
 -12   3   7      309.48      308.33      4.44 o 
 -11   3   7        9.71        6.34      0.84 o 
 -10   3   7      251.20      232.61      4.12 o 
  -9   3   7      139.37      131.22      2.87 o 
  -8   3   7       47.07       35.84      2.71 o 
  -7   3   7      761.55      774.45     11.24 o 
  -6   3   7      132.81      126.21      3.09 o 
  -5   3   7       97.30      100.98      2.69 o 
  -4   3   7      172.87      170.16      3.58 o 
  -3   3   7       38.25       35.11      1.60 o 
  -2   3   7       12.27       12.72      0.90 o 
  -1   3   7      107.69       89.33      2.29 o 
   0   3   7       28.36       34.70      1.51 o 
   1   3   7        0.21        0.52      0.58 o 
   2   3   7        9.41        8.55      0.86 o 
   3   3   7      468.20      460.30      5.44 o 
   4   3   7      732.13      719.91      7.93 o 
   5   3   7      408.42      389.12      5.37 o 
   6   3   7      496.17      479.12      6.41 o 
   7   3   7       63.86       72.60      2.07 o 
   8   3   7        1.21        1.10      0.60 o 
   9   3   7      110.14      107.63      2.55 o 
  10   3   7        0.17        2.84      0.76 o 
  11   3   7       33.14       31.83      1.46 o 
  12   3   7       39.37       42.68      1.64 o 
  13   3   7      134.69      131.63      3.09 o 
  14   3   7       29.11       24.09      1.64 o 
  15   3   7        5.35        5.91      1.14 o 
  16   3   7       42.82       40.29      2.10 o 
  17   3   7        4.42        1.96      1.00 o 
  18   3   7       52.56       50.04      2.30 o 
  19   3   7       17.76       16.37      1.75 o 
  20   3   7        8.37        7.24      2.00 o 
 -19   4   7        6.62        2.84      2.17 o 
 -18   4   7        7.07        4.56      1.35 o 
 -17   4   7        2.52        1.31      1.18 o 
 -16   4   7       35.91       36.45      2.56 o 
 -15   4   7       13.34       11.45      1.52 o 
 -14   4   7       32.92       33.44      2.15 o 
 -13   4   7        5.61        7.16      1.15 o 
 -12   4   7        0.36       -0.59      0.81 o 
 -11   4   7       32.79       34.47      1.59 o 
 -10   4   7       13.99       11.11      1.19 o 
  -9   4   7       13.77       15.21      1.45 o 
  -8   4   7        0.07        1.01      0.88 o 
  -7   4   7       49.93       44.70      2.46 o 
  -6   4   7       77.22       67.45      2.42 o 
  -5   4   7        0.50        1.99      1.01 o 
  -4   4   7      811.87      792.60     11.70 o 
  -3   4   7        4.37        8.05      1.19 o 
  -2   4   7      254.79      238.43      6.89 o 
  -1   4   7       34.54       44.40      2.23 o 
   0   4   7        2.76        3.20      0.73 o 
   1   4   7       29.52       36.96      1.87 o 
   2   4   7        6.73        8.05      0.97 o 
   3   4   7       83.19       83.16      2.78 o 
   4   4   7       19.46       20.18      1.29 o 
   5   4   7       11.07       15.37      2.76 o 
   6   4   7        0.04       -0.12      0.75 o 
   7   4   7       73.51       63.80      1.89 o 
   8   4   7       29.08       27.10      1.44 o 
   9   4   7        0.58        0.98      0.88 o 
  10   4   7       11.79       12.93      1.89 o 
  11   4   7       96.83       86.13      2.71 o 
  12   4   7        9.83       10.87      1.30 o 
  13   4   7      210.82      212.23      4.16 o 
  14   4   7        3.07        4.92      1.35 o 
  15   4   7       44.03       47.30      2.46 o 
  16   4   7       33.29       28.08      2.67 o 
  17   4   7        0.10       -1.37      1.37 o 
  18   4   7        0.91       -0.93      1.24 o 
  19   4   7       17.00       14.92      2.61 o 
 -18   5   7        2.22        2.86      1.93 o 
 -17   5   7        1.28        0.92      1.31 o 
 -16   5   7        8.17        8.90      1.64 o 
 -15   5   7        2.95        1.55      1.20 o 
 -14   5   7        0.57        1.27      1.13 o 
 -13   5   7        0.81       -0.98      0.98 o 
 -12   5   7       44.14       42.04      2.37 o 
 -11   5   7        1.17        1.33      0.98 o 
 -10   5   7       54.98       57.45      2.59 o 
  -9   5   7       57.77       53.18      2.47 o 
  -8   5   7       32.27       25.99      1.95 o 
  -7   5   7       29.44       22.16      1.83 o 
  -6   5   7       21.78       16.09      1.58 o 
  -5   5   7       60.04       63.97      2.54 o 
  -4   5   7      491.05      487.62      8.29 o 
  -3   5   7      194.14      215.85      4.76 o 
  -2   5   7       21.03       26.62      1.87 o 
  -1   5   7        0.96        2.75      1.10 o 
   0   5   7       68.04       67.25      2.52 o 
   1   5   7       80.17       80.76      2.71 o 
   2   5   7       20.22       22.82      1.42 o 
   3   5   7       29.99       28.92      1.57 o 
   4   5   7        0.18        0.30      0.77 o 
   5   5   7       56.31       60.21      2.40 o 
   6   5   7      149.47      154.15      3.84 o 
   7   5   7      153.95      148.72      6.30 o 
   8   5   7       25.60       23.80      1.83 o 
   9   5   7       30.68       33.93      1.67 o 
  10   5   7        0.01       -0.12      0.78 o 
  11   5   7        0.34       -0.58      0.78 o 
  12   5   7       18.32       14.30      1.37 o 
  13   5   7        3.28        4.44      1.20 o 
  14   5   7       21.50       16.21      1.92 o 
  15   5   7        4.48        6.53      1.74 o 
  16   5   7       80.12       72.93      3.76 o 
  17   5   7       29.54       26.15      2.75 o 
 -15   6   7        4.90        3.90      1.90 o 
 -14   6   7        0.85        0.65      1.72 o 
 -13   6   7       21.03       20.96      2.07 o 
 -12   6   7       15.29       12.25      1.75 o 
 -11   6   7        3.41        6.80      1.47 o 
 -10   6   7        8.54        9.76      1.62 o 
  -9   6   7       44.57       44.79      2.60 o 
  -8   6   7        2.31        3.44      1.30 o 
  -7   6   7        0.51        2.08      1.18 o 
  -6   6   7       26.88       26.70      2.26 o 
  -5   6   7       89.52       86.70      3.13 o 
  -4   6   7       80.83       87.37      3.53 o 
  -3   6   7      118.67      128.82      3.75 o 
  -2   6   7        0.15        1.21      1.11 o 
  -1   6   7       39.73       40.12      2.31 o 
   0   6   7       22.62       22.91      1.87 o 
   1   6   7        2.09        2.70      1.16 o 
   2   6   7        7.05        7.24      1.32 o 
   3   6   7       31.17       29.89      2.05 o 
   4   6   7       21.14       23.33      3.36 o 
   5   6   7       20.39       20.93      1.78 o 
   6   6   7        8.95        8.78      1.70 o 
   7   6   7       44.34       46.17      2.37 o 
   8   6   7       78.77       87.04      3.11 o 
   9   6   7        3.31        3.19      1.58 o 
  10   6   7        0.04        0.41      1.14 o 
  11   6   7       27.17       23.95      2.56 o 
  12   6   7       13.53       14.37      2.21 o 
  13   6   7        0.67        1.80      1.64 o 
  14   6   7        7.28        3.44      2.85 o 
 -11   7   7        0.00        2.72      2.56 o 
 -10   7   7        8.52        6.68      2.08 o 
  -9   7   7       18.39       22.81      2.74 o 
  -8   7   7       71.14       78.54      6.22 o 
  -7   7   7       20.12       20.23      2.05 o 
  -6   7   7       49.53       55.70      2.84 o 
  -5   7   7       19.21       15.81      1.88 o 
  -4   7   7        0.85        3.49      1.30 o 
  -3   7   7        6.54        7.94      1.51 o 
  -2   7   7       14.59       15.66      1.82 o 
  -1   7   7       13.97       11.19      1.65 o 
   0   7   7        2.05        2.34      1.27 o 
   1   7   7        0.22        1.51      1.24 o 
   2   7   7        7.07        5.05      1.42 o 
   3   7   7       40.61       37.32      6.10 o 
   4   7   7       75.29       80.83      3.83 o 
   5   7   7       55.37       56.04      3.24 o 
   6   7   7        0.52        2.91      1.57 o 
   7   7   7        5.29        5.79      2.16 o 
   8   7   7       35.90       33.95      2.41 o 
   9   7   7       46.34       47.39      5.22 o 
  10   7   7       10.89       11.60      3.43 o 
  -1   8   7        8.21        2.19      2.74 o 
   0   8   7        2.68        3.58      2.69 o 
 -22   0   8       67.03       70.10      5.71 o 
 -21   0   8       43.33       43.42      4.87 o 
 -20   0   8        1.04        0.63      2.09 o 
 -19   0   8        9.47       19.15      2.17 o 
 -18   0   8      163.94      170.03      5.09 o 
 -17   0   8      516.21      514.19     16.19 o 
 -16   0   8       69.17       67.95      3.71 o 
 -15   0   8       41.27       30.77      1.90 o 
 -14   0   8      211.93      178.71      4.01 o 
 -13   0   8        8.25        5.79      1.03 o 
 -12   0   8       13.05       13.64      1.27 o 
 -11   0   8       42.70       51.16      1.91 o 
 -10   0   8      761.08      663.90      9.72 o 
  -9   0   8       70.27       71.34      2.55 o 
  -8   0   8      480.50      450.24      5.90 o 
  -7   0   8     1732.73     1651.23     26.45 o 
  -6   0   8      103.65      122.82      3.15 o 
  -4   0   8      220.08      226.20      4.11 o 
  -3   0   8     1507.32     1538.62     20.73 o 
  -2   0   8     1483.91     1438.61     16.75 o 
  -1   0   8       87.26       82.55      3.17 o 
   0   0   8     1994.93     2046.08     20.47 o 
   1   0   8     1622.52     1797.54     18.12 o 
   2   0   8        0.07        0.62      0.99 o 
   3   0   8     2118.02     2202.09     28.02 o 
   4   0   8     1109.72     1127.15     19.15 o 
   5   0   8        7.48       17.45      2.23 o 
   6   0   8      908.36      958.87     23.74 o 
   7   0   8       13.29       11.59      2.08 o 
   8   0   8      107.59      106.84      5.01 o 
   9   0   8       36.99       39.21      3.39 o 
  10   0   8     1799.32     1808.31     42.88 o 
  11   0   8      188.05      180.92      4.85 o 
  12   0   8        1.85        2.35      0.93 o 
  13   0   8       11.57       12.49      1.41 o 
  14   0   8       11.95       12.58      1.41 o 
  15   0   8       11.19       11.42      1.41 o 
  16   0   8       11.72       10.41      1.45 o 
  17   0   8       49.55       55.70      2.53 o 
  18   0   8        1.19        1.26      1.21 o 
  19   0   8        6.76        9.50      1.59 o 
  20   0   8       89.04      106.36      3.69 o 
  21   0   8       73.39       78.95      4.10 o 
  22   0   8        2.51        1.91      2.27 o 
 -22   1   8       36.61       38.33      3.45 o 
 -21   1   8       31.52       34.49      3.19 o 
 -20   1   8        3.99        4.60      1.68 o 
 -19   1   8       50.51       51.89      3.27 o 
 -18   1   8      103.37      108.52      3.63 o 
 -17   1   8       67.09       65.30      2.31 o 
 -16   1   8      102.15      103.16      2.36 o 
 -15   1   8       43.95       41.93      1.54 o 
 -14   1   8       34.29       29.43      1.47 o 
 -13   1   8      257.62      221.44      3.06 o 
 -12   1   8       45.81       51.55      1.28 o 
 -11   1   8      332.25      315.78      3.31 o 
 -10   1   8       49.52       44.24      1.07 o 
  -9   1   8     1450.18     1351.74     11.85 o 
  -8   1   8     1670.50     1697.24     15.11 o 
  -7   1   8      343.19      333.95      3.77 o 
  -6   1   8     1490.83     1424.95     11.45 o 
  -5   1   8      552.45      563.58      5.78 o 
  -4   1   8      294.44      275.15      2.95 o 
  -3   1   8      926.68      903.52      8.76 o 
  -2   1   8      613.24      623.15      5.80 o 
  -1   1   8       13.39        9.91      0.54 o 
   0   1   8       18.14       22.79      0.69 o 
   1   1   8      125.76      102.71      1.71 o 
   2   1   8      948.41      982.83     10.11 o 
   3   1   8       31.38       37.83      1.06 o 
   4   1   8      439.33      412.93      4.54 o 
   5   1   8      143.50      138.77      2.47 o 
   6   1   8       18.18       18.28      1.01 o 
   7   1   8      406.60      398.89      6.94 o 
   8   1   8      157.56      149.90      2.54 o 
   9   1   8      159.75      166.10      2.79 o 
  10   1   8      157.26      161.13      2.80 o 
  11   1   8      463.46      472.89      5.98 o 
  12   1   8       53.04       53.04      2.75 o 
  13   1   8        0.19        1.19      0.74 o 
  14   1   8       99.22      102.28      2.10 o 
  15   1   8       46.22       48.15      1.53 o 
  16   1   8        2.26        3.27      0.85 o 
  17   1   8       28.66       28.49      1.50 o 
  18   1   8        0.06       -0.29      0.82 o 
  19   1   8        0.52       -0.81      0.81 o 
  20   1   8       16.72       18.49      1.40 o 
  21   1   8       10.99       13.42      1.71 o 
 -22   2   8        1.86       -0.84      2.40 o 
 -21   2   8       32.63       33.41      3.09 o 
 -20   2   8       59.67       58.01      3.50 o 
 -19   2   8       58.46       53.85      3.35 o 
 -18   2   8       63.15       63.64      3.55 o 
 -17   2   8       61.63       66.93      2.34 o 
 -16   2   8       25.51       27.97      1.49 o 
 -15   2   8      147.60      139.44      2.78 o 
 -14   2   8      212.74      213.74      3.26 o 
 -13   2   8       43.60       48.20      1.42 o 
 -12   2   8      333.27      316.28      4.02 o 
 -11   2   8        9.06       12.57      0.77 o 
 -10   2   8       35.71       34.12      1.17 o 
  -9   2   8      316.39      313.27      4.49 o 
  -8   2   8       48.50       37.57      1.14 o 
  -7   2   8      345.53      347.13      3.96 o 
  -6   2   8      178.84      182.37      2.53 o 
  -5   2   8       23.55       23.56      1.40 o 
  -4   2   8      464.22      441.87      4.62 o 
  -3   2   8     1501.76     1502.10     12.71 o 
  -2   2   8      277.76      302.70      3.96 o 
  -1   2   8        0.04        1.10      0.51 o 
   0   2   8        0.09        0.23      0.44 o 
   1   2   8       42.75       51.35      1.38 o 
   2   2   8      576.91      572.21      5.88 o 
   3   2   8      633.34      602.98      6.69 o 
   4   2   8        4.51        4.51      0.60 o 
   5   2   8       19.64       20.71      1.08 o 
   6   2   8      292.67      287.01      3.91 o 
   7   2   8      445.27      437.75      5.43 o 
   8   2   8      656.22      644.12      7.47 o 
   9   2   8      127.32      119.81      2.38 o 
  10   2   8        7.26        7.68      0.87 o 
  11   2   8       26.17       24.51      1.51 o 
  12   2   8        0.14        1.00      0.97 o 
  13   2   8      386.81      391.37      6.15 o 
  14   2   8       67.79       67.29      2.36 o 
  15   2   8       40.49       39.58      2.27 o 
  16   2   8        2.26        2.45      0.95 o 
  17   2   8        4.22        3.79      0.93 o 
  18   2   8        0.04       -0.80      0.80 o 
  19   2   8       18.01       15.57      1.33 o 
  20   2   8        0.11        0.58      0.91 o 
  21   2   8        0.32       -1.10      3.48 o 
 -20   3   8        9.69        4.74      2.68 o 
 -19   3   8       23.60       30.44      4.38 o 
 -18   3   8      139.70      140.83      4.99 o 
 -17   3   8        6.19        7.40      1.66 o 
 -16   3   8       47.48       42.65      2.87 o 
 -15   3   8      216.05      219.43      4.24 o 
 -14   3   8        0.02        1.36      0.77 o 
 -13   3   8       51.83       57.37      1.84 o 
 -12   3   8      280.61      270.03      4.13 o 
 -11   3   8        4.12        5.88      0.87 o 
 -10   3   8      300.38      294.24      4.92 o 
  -9   3   8        0.06       -0.64      0.64 o 
  -8   3   8      272.43      258.42      4.41 o 
  -7   3   8        4.80        2.00      0.85 o 
  -6   3   8      476.18      480.32      8.53 o 
  -5   3   8      589.91      553.10      8.57 o 
  -4   3   8       79.90       78.05      2.40 o 
  -3   3   8        2.47        2.01      0.86 o 
  -2   3   8       64.47       62.34      4.91 o 
  -1   3   8     1701.81     1669.51     19.09 o 
   0   3   8       10.29       10.61      2.99 o 
   1   3   8     1009.59     1063.80     12.75 o 
   2   3   8      610.13      597.75      7.84 o 
   3   3   8       80.69       93.64      2.38 o 
   4   3   8      179.42      176.82      2.79 o 
   5   3   8      205.78      212.43      3.54 o 
   6   3   8      145.66      142.71      2.82 o 
   7   3   8      123.25      112.62      2.49 o 
   8   3   8       47.99       44.87      1.50 o 
   9   3   8        9.63        8.85      1.23 o 
  10   3   8       15.21       13.61      1.08 o 
  11   3   8        4.26        2.93      0.80 o 
  12   3   8      208.72      202.62      3.77 o 
  13   3   8       50.50       47.03      2.06 o 
  14   3   8      113.25      117.23      4.02 o 
  15   3   8        1.81        1.03      1.06 o 
  16   3   8       14.19       14.82      1.51 o 
  17   3   8        0.02        0.23      1.01 o 
  18   3   8       18.72       20.28      1.55 o 
  19   3   8       49.86       48.71      2.40 o 
  20   3   8        2.62        0.07      2.53 o 
 -19   4   8        1.07        2.14      1.63 o 
 -18   4   8       53.41       50.65      3.26 o 
 -17   4   8       73.23       79.40      3.35 o 
 -16   4   8       28.39       25.45      2.09 o 
 -15   4   8        0.73        0.33      2.12 o 
 -14   4   8       75.98       71.50      2.83 o 
 -13   4   8        2.54        2.29      0.87 o 
 -12   4   8       31.42       34.14      1.67 o 
 -11   4   8      184.26      177.59      3.79 o 
 -10   4   8      127.75      125.82      3.09 o 
  -9   4   8       17.36       13.65      1.45 o 
  -8   4   8      178.39      183.07      4.25 o 
  -7   4   8      109.80      121.21      3.35 o 
  -6   4   8      321.40      308.51      5.80 o 
  -5   4   8       68.71       66.24      2.47 o 
  -4   4   8       15.45       17.06      1.53 o 
  -3   4   8      291.35      263.85      5.20 o 
  -2   4   8      116.57       99.04      4.28 o 
  -1   4   8      455.98      464.66      7.76 o 
   0   4   8      944.59      956.95     18.80 o 
   1   4   8       20.46       23.15      1.70 o 
   2   4   8       22.54       30.03      2.03 o 
   3   4   8      381.82      375.68      5.68 o 
   4   4   8        4.35        2.08      0.81 o 
   5   4   8       71.21       67.13      2.37 o 
   6   4   8       35.46       33.17      1.83 o 
   7   4   8        3.32        2.32      0.75 o 
   8   4   8        5.39        3.62      0.87 o 
   9   4   8      140.10      146.90      3.18 o 
  10   4   8      346.27      344.18      5.52 o 
  11   4   8      345.34      326.55      5.69 o 
  12   4   8      104.05       96.79      2.73 o 
  13   4   8       39.99       33.53      1.90 o 
  14   4   8       14.90       11.64      1.61 o 
  15   4   8        7.14        8.34      1.48 o 
  16   4   8       15.18       13.61      1.76 o 
  17   4   8        4.00        4.81      1.76 o 
  18   4   8       14.93       12.29      2.14 o 
 -17   5   8        0.38       -0.92      1.72 o 
 -16   5   8       64.65       71.13      3.85 o 
 -15   5   8       15.61       16.99      1.91 o 
 -14   5   8        2.38        3.11      1.30 o 
 -13   5   8       15.08       19.05      1.85 o 
 -12   5   8       35.28       33.85      2.35 o 
 -11   5   8       43.21       44.04      2.34 o 
 -10   5   8       13.60       14.24      1.66 o 
  -9   5   8      246.61      243.83      5.41 o 
  -8   5   8       73.28       80.68      3.22 o 
  -7   5   8      121.91      113.27      3.44 o 
  -6   5   8       98.35       94.70      4.45 o 
  -5   5   8      294.73      270.69      5.73 o 
  -4   5   8        7.03        4.15      1.50 o 
  -3   5   8      142.31      145.26      3.87 o 
  -2   5   8      245.40      248.48      5.27 o 
  -1   5   8      203.97      197.42      4.58 o 
   0   5   8      394.56      400.06      7.21 o 
   1   5   8       57.47       68.58      2.97 o 
   2   5   8      140.23      143.23      4.31 o 
   3   5   8        5.52        6.09      1.26 o 
   4   5   8      164.12      158.74      3.43 o 
   5   5   8        0.42        0.24      0.96 o 
   6   5   8       26.20       24.07      1.86 o 
   7   5   8        5.80        2.29      1.11 o 
   8   5   8       41.07       48.56      2.32 o 
   9   5   8        5.56        4.05      1.18 o 
  10   5   8       46.67       43.57      2.42 o 
  11   5   8       83.19       89.56      3.23 o 
  12   5   8       54.15       58.47      2.74 o 
  13   5   8        3.49        4.53      1.37 o 
  14   5   8       82.16       84.10      2.74 o 
  15   5   8       35.16       32.21      2.85 o 
  16   5   8       29.23       29.26      2.81 o 
 -14   6   8       22.21       22.78      5.45 o 
 -13   6   8       31.54       28.82      2.97 o 
 -12   6   8       24.77       24.55      2.31 o 
 -11   6   8       16.06       16.03      1.91 o 
 -10   6   8       34.98       36.58      2.51 o 
  -9   6   8       19.26       12.17      1.73 o 
  -8   6   8        0.34       -1.05      1.05 o 
  -7   6   8       69.52       75.06      3.04 o 
  -6   6   8        0.84        2.91      1.27 o 
  -5   6   8       62.01       71.18      2.95 o 
  -4   6   8       77.21       74.83      2.96 o 
  -3   6   8        6.62        9.29      1.52 o 
  -2   6   8       69.42       73.32      2.89 o 
  -1   6   8       41.91       44.33      2.35 o 
   0   6   8        1.86        1.33      1.09 o 
   1   6   8        0.32        1.66      1.11 o 
   2   6   8        7.81        7.97      1.73 o 
   3   6   8      196.49      184.98      4.60 o 
   4   6   8       24.48       27.85      2.56 o 
   5   6   8       30.89       32.65      2.69 o 
   6   6   8       30.85       31.19      2.23 o 
   7   6   8      110.72      103.51      3.45 o 
   8   6   8       45.99       44.58      2.55 o 
   9   6   8        8.28        7.55      1.71 o 
  10   6   8        6.97        7.70      1.51 o 
  11   6   8        3.42        5.29      1.42 o 
  12   6   8       26.58       25.72      2.73 o 
  13   6   8       32.73       42.17      5.33 o 
  -9   7   8       35.51       33.28      3.22 o 
  -8   7   8       36.63       38.98      3.45 o 
  -7   7   8        3.89        5.73      2.02 o 
  -6   7   8       45.55       52.58      2.80 o 
  -5   7   8        4.45        2.96      1.35 o 
  -4   7   8        2.72        1.86      1.26 o 
  -3   7   8       14.96       16.29      1.89 o 
  -2   7   8        0.58        1.97      1.55 o 
  -1   7   8        7.54        6.36      1.45 o 
   0   7   8       20.57       17.51      2.57 o 
   1   7   8        0.32       -0.10      1.16 o 
   2   7   8       30.52       23.98      2.11 o 
   3   7   8       25.40       22.36      2.45 o 
   4   7   8       37.85       46.24      6.66 o 
   5   7   8        5.70        7.09      2.81 o 
   6   7   8        6.44        5.41      1.70 o 
   7   7   8        0.41        3.06      2.35 o 
   8   7   8        3.76        4.15      2.66 o 
   9   7   8       12.30       16.57      3.96 o 
 -21   1   9        1.41        0.67      1.71 o 
 -20   1   9        0.26       -1.41      1.43 o 
 -19   1   9       24.86       25.06      2.20 o 
 -18   1   9       25.72       26.95      1.83 o 
 -17   1   9       24.26       23.19      1.67 o 
 -16   1   9       14.68       13.76      1.19 o 
 -15   1   9        0.52       -0.04      0.72 o 
 -14   1   9       25.62       23.31      1.28 o 
 -13   1   9      128.70      129.85      2.36 o 
 -12   1   9      114.49      101.36      1.99 o 
 -11   1   9       54.15       46.58      1.33 o 
 -10   1   9       79.21       61.59      1.24 o 
  -9   1   9      393.34      382.17      4.11 o 
  -8   1   9      795.86      787.61      7.34 o 
  -7   1   9       10.49        6.71      0.58 o 
  -6   1   9      108.23       95.29      1.55 o 
  -5   1   9      321.48      304.54      3.58 o 
  -4   1   9       81.64       76.66      1.45 o 
  -3   1   9       25.12       25.74      0.81 o 
  -2   1   9      133.94      146.86      2.06 o 
  -1   1   9      194.53      188.70      2.58 o 
   0   1   9      360.34      358.49      3.84 o 
   1   1   9      496.22      484.47      4.89 o 
   2   1   9      199.65      195.18      2.69 o 
   3   1   9      133.49      132.67      2.12 o 
   4   1   9      226.65      215.22      2.88 o 
   5   1   9      307.81      309.17      4.02 o 
   6   1   9       53.09       50.99      1.35 o 
   7   1   9       28.44       31.13      1.30 o 
   8   1   9        5.77        5.74      0.86 o 
   9   1   9      106.33      103.91      2.57 o 
  10   1   9        4.63        5.23      0.94 o 
  11   1   9      177.11      179.54      3.64 o 
  12   1   9       84.85       81.18      2.42 o 
  13   1   9       73.78       69.72      2.35 o 
  14   1   9      187.15      193.93      3.56 o 
  15   1   9       27.73       24.17      1.51 o 
  16   1   9        2.48        2.66      0.99 o 
  17   1   9       85.26       85.84      2.27 o 
  18   1   9        0.29       -0.70      0.85 o 
  19   1   9        9.09        4.89      1.05 o 
  20   1   9        0.81       -0.54      1.19 o 
  21   1   9        3.22        2.34      1.41 o 
 -21   2   9       28.68       36.76      4.86 o 
 -20   2   9        3.61        5.85      2.72 o 
 -19   2   9        1.04        1.80      2.37 o 
 -18   2   9        0.01       -1.30      1.30 o 
 -17   2   9       15.19       15.49      2.03 o 
 -16   2   9        0.61        1.23      1.10 o 
 -15   2   9        0.10        0.49      1.07 o 
 -14   2   9        1.82        1.44      1.05 o 
 -13   2   9       52.52       47.96      1.84 o 
 -12   2   9       49.95       43.60      1.34 o 
 -11   2   9        2.95        2.43      0.62 o 
 -10   2   9       27.76       21.72      1.15 o 
  -9   2   9       88.27       79.60      1.83 o 
  -8   2   9      107.71       93.51      1.94 o 
  -7   2   9      240.44      216.60      2.95 o 
  -6   2   9        1.63        3.34      0.57 o 
  -5   2   9      564.94      555.56      6.02 o 
  -4   2   9      242.31      232.52      3.12 o 
  -3   2   9        7.51        9.23      0.67 o 
  -2   2   9        2.60        2.41      0.50 o 
  -1   2   9       55.01       56.07      1.47 o 
   0   2   9       13.11       15.17      0.93 o 
   1   2   9      295.05      291.36      3.98 o 
   2   2   9        6.92        6.08      0.75 o 
   3   2   9      630.90      615.95      5.95 o 
   4   2   9       11.99       11.81      0.72 o 
   5   2   9        2.87        3.49      0.74 o 
   6   2   9       17.39       20.26      1.09 o 
   7   2   9       23.74       20.62      1.13 o 
   8   2   9        0.08       -0.54      0.54 o 
   9   2   9       67.38       63.49      1.78 o 
  10   2   9       83.04       81.46      2.05 o 
  11   2   9       75.82       77.85      2.46 o 
  12   2   9       42.03       38.42      1.85 o 
  13   2   9        0.19        0.85      0.92 o 
  14   2   9       41.17       43.61      2.05 o 
  15   2   9       24.65       24.26      1.79 o 
  16   2   9       63.61       64.04      2.45 o 
  17   2   9        7.41        6.46      1.81 o 
  18   2   9        0.46       -0.18      0.86 o 
  19   2   9        0.03       -0.86      0.86 o 
  20   2   9       28.47       29.14      2.18 o 
 -19   3   9       17.38       13.40      3.33 o 
 -18   3   9       10.19       10.79      3.16 o 
 -17   3   9        1.61        2.59      2.40 o 
 -16   3   9       10.63       10.62      1.47 o 
 -15   3   9       27.74       28.96      1.77 o 
 -14   3   9        1.26        0.49      0.77 o 
 -13   3   9       22.52       26.87      1.67 o 
 -12   3   9      149.00      149.00      2.91 o 
 -11   3   9       53.27       54.12      2.04 o 
 -10   3   9        5.00        6.25      1.00 o 
  -9   3   9        0.32        0.12      0.83 o 
  -8   3   9        6.21        5.86      0.94 o 
  -7   3   9      155.08      137.81      3.04 o 
  -6   3   9       14.12       13.80      1.33 o 
  -5   3   9        2.30        1.37      0.92 o 
  -4   3   9       10.88       12.24      1.23 o 
  -3   3   9        4.21        8.68      1.11 o 
  -2   3   9       36.91       39.02      2.27 o 
  -1   3   9      104.79      102.81      2.37 o 
   0   3   9      368.58      321.96      5.21 o 
   1   3   9      187.30      180.19      3.33 o 
   2   3   9        0.41       -0.30      0.64 o 
   3   3   9      268.74      264.53      4.35 o 
   4   3   9      300.91      302.25      4.80 o 
   5   3   9       10.01        9.96      1.21 o 
   6   3   9       16.96       15.70      1.13 o 
   7   3   9       40.01       36.93      1.53 o 
   8   3   9        0.00       -0.10      0.60 o 
   9   3   9       36.18       31.34      1.46 o 
  10   3   9       21.02       20.81      1.28 o 
  11   3   9        4.78        5.28      0.93 o 
  12   3   9        0.59        0.54      0.96 o 
  13   3   9       49.25       49.27      2.12 o 
  14   3   9        7.11        7.12      1.24 o 
  15   3   9       36.72       36.15      2.07 o 
  16   3   9       51.31       53.66      2.76 o 
  17   3   9        2.23        1.65      1.46 o 
  18   3   9       19.59       14.11      1.43 o 
  19   3   9        4.39        3.97      1.40 o 
 -18   4   9        4.24        3.51      1.72 o 
 -17   4   9        3.91        2.63      1.56 o 
 -16   4   9       24.76       22.45      2.07 o 
 -15   4   9       17.20       17.63      1.91 o 
 -14   4   9        0.30        1.67      1.05 o 
 -13   4   9        9.27        9.51      1.14 o 
 -12   4   9        2.74        4.31      0.96 o 
 -11   4   9       46.75       47.06      2.11 o 
 -10   4   9        5.67        4.68      1.36 o 
  -9   4   9       27.52       26.72      1.69 o 
  -8   4   9        1.86        0.02      0.89 o 
  -7   4   9       82.26       73.24      2.84 o 
  -6   4   9       44.99       34.71      2.91 o 
  -5   4   9       74.18       68.91      2.55 o 
  -4   4   9       98.92       79.64      6.19 o 
  -3   4   9        0.04        0.68      0.87 o 
  -2   4   9       46.71       47.61      2.86 o 
  -1   4   9        0.04        1.45      0.93 o 
   0   4   9       82.18       88.91      2.81 o 
   1   4   9        0.58        0.98      0.89 o 
   2   4   9        3.72        2.16      0.78 o 
   3   4   9       58.00       55.15      1.93 o 
   4   4   9        9.08        9.51      1.06 o 
   5   4   9       52.84       49.97      2.18 o 
   6   4   9        0.29        1.21      0.91 o 
   7   4   9       17.59       24.25      2.27 o 
   8   4   9       18.40       19.72      1.74 o 
   9   4   9       16.93       18.39      1.75 o 
  10   4   9       66.67       65.70      2.67 o 
  11   4   9        0.01        1.16      0.88 o 
  12   4   9       51.68       48.13      2.03 o 
  13   4   9       22.51       20.79      1.64 o 
  14   4   9       35.41       35.13      2.82 o 
  15   4   9        1.05        1.24      1.29 o 
  16   4   9        0.04       -1.16      1.16 o 
  17   4   9        5.16        4.17      1.61 o 
 -16   5   9       11.15       12.69      2.36 o 
 -15   5   9       38.22       37.45      3.29 o 
 -14   5   9       82.21       90.07      3.45 o 
 -13   5   9        3.69        2.37      1.22 o 
 -12   5   9        0.62        0.25      0.96 o 
 -11   5   9        4.90        3.22      1.12 o 
 -10   5   9        0.99        0.16      0.99 o 
  -9   5   9      128.23      125.75      3.78 o 
  -8   5   9       34.54       38.05      3.71 o 
  -7   5   9       66.10       65.66      2.76 o 
  -6   5   9        3.82        4.50      1.23 o 
  -5   5   9        8.82        5.34      1.25 o 
  -4   5   9       28.82       33.99      3.53 o 
  -3   5   9        8.04        4.17      1.23 o 
  -2   5   9       33.33       36.85      2.22 o 
  -1   5   9        0.48       -0.25      1.03 o 
   0   5   9       13.25       12.94      1.82 o 
   1   5   9      202.90      214.80      4.86 o 
   2   5   9       24.23       30.93      2.14 o 
   3   5   9      120.47      113.85      3.42 o 
   4   5   9       24.16       26.36      1.99 o 
   5   5   9        4.47        4.67      1.18 o 
   6   5   9        9.77       11.09      1.43 o 
   7   5   9       19.58       17.65      1.72 o 
   8   5   9       32.88       34.42      2.26 o 
   9   5   9        6.51        6.03      1.36 o 
  10   5   9        1.95        3.17      1.29 o 
  11   5   9       47.20       41.28      3.44 o 
  12   5   9        8.94       13.35      1.73 o 
  13   5   9       15.01       19.73      1.99 o 
  14   5   9       11.09        8.90      1.70 o 
  15   5   9       42.16       39.64      5.18 o 
 -13   6   9        4.57        3.55      2.72 o 
 -12   6   9        0.49        0.15      1.66 o 
 -11   6   9        3.65        0.99      1.32 o 
 -10   6   9        1.49       -0.51      1.20 o 
  -9   6   9        0.01       -1.17      1.17 o 
  -8   6   9        6.53        5.04      1.45 o 
  -7   6   9       17.97       23.69      2.10 o 
  -6   6   9       41.89       45.33      2.77 o 
  -5   6   9        2.62        4.40      1.35 o 
  -4   6   9        1.67        3.66      1.31 o 
  -3   6   9       80.87       81.83      3.51 o 
  -2   6   9       65.39       63.23      2.79 o 
  -1   6   9        4.89        3.38      1.78 o 
   0   6   9       46.70       47.75      2.50 o 
   1   6   9       27.71       28.41      2.14 o 
   2   6   9       28.66       30.31      2.21 o 
   3   6   9        2.14        6.18      1.40 o 
   4   6   9       51.00       58.33      3.93 o 
   5   6   9       18.49       18.69      2.23 o 
   6   6   9       20.17       23.67      2.90 o 
   7   6   9        5.06        4.25      1.33 o 
   8   6   9        3.11        2.57      1.25 o 
   9   6   9        4.95        4.61      1.33 o 
  10   6   9        0.71        0.70      1.17 o 
  11   6   9        5.37        5.14      1.88 o 
  12   6   9        0.38        1.19      1.76 o 
  -7   7   9       28.10       33.25      4.57 o 
  -6   7   9       25.74       26.28      3.01 o 
  -5   7   9        0.21       -1.04      1.58 o 
  -4   7   9        1.63        2.43      3.20 o 
  -3   7   9        3.50        3.53      1.43 o 
  -2   7   9       63.24       74.38      3.20 o 
  -1   7   9       13.73       12.70      1.79 o 
   0   7   9        8.76       10.83      1.69 o 
   1   7   9        0.51       -1.76      1.96 o 
   2   7   9       11.21       10.48      1.69 o 
   3   7   9       34.84       27.78      2.77 o 
   4   7   9       27.09       29.13      4.02 o 
   5   7   9        0.69        2.76      2.50 o 
   6   7   9        8.35        7.76      2.88 o 
   7   7   9       48.22       42.91      4.73 o 
 -21   0  10      377.74      407.07     14.71 o 
 -20   0  10       21.31       22.97      2.71 o 
 -19   0  10       10.44       11.72      2.94 o 
 -18   0  10       63.08       55.66      3.29 o 
 -17   0  10       63.16       71.57      6.46 o 
 -16   0  10       26.82       27.20      2.00 o 
 -15   0  10      350.11      340.53      6.48 o 
 -14   0  10       76.76       83.08      2.78 o 
 -13   0  10      190.71      179.36      4.08 o 
 -12   0  10       82.10       77.07      2.50 o 
 -11   0  10      181.74      158.70      3.59 o 
 -10   0  10        0.28        0.63      0.73 o 
  -9   0  10       67.98       69.59      2.16 o 
  -8   0  10       61.97       67.35      3.87 o 
  -7   0  10      797.67      742.56     18.03 o 
  -6   0  10        0.90        2.52      1.15 o 
  -5   0  10     5446.73     5444.95     70.29 o 
  -4   0  10     3454.21     3566.43     46.66 o 
  -3   0  10      128.46      119.47      3.00 o 
  -2   0  10      124.86      130.15      2.76 o 
  -1   0  10     2098.09     2133.29     21.52 o 
   0   0  10        0.03        0.47      0.53 o 
   1   0  10       21.21       15.92      0.92 o 
   2   0  10        1.78        3.17      0.64 o 
   3   0  10      393.01      376.53      5.45 o 
   4   0  10      136.55      132.32      3.31 o 
   5   0  10      356.06      339.69      6.38 o 
   6   0  10      618.40      604.14      9.66 o 
   7   0  10       65.27       63.88      6.95 o 
   8   0  10        1.52       -0.11      1.04 o 
   9   0  10        6.50        5.67      2.08 o 
  10   0  10       11.76       10.25      1.57 o 
  11   0  10       18.93       16.29      2.54 o 
  12   0  10      292.61      294.08      6.04 o 
  13   0  10      327.76      322.40      6.13 o 
  14   0  10      118.43      125.62      4.52 o 
  15   0  10      178.98      194.97      9.67 o 
  16   0  10       92.41       95.27      4.08 o 
  17   0  10       38.65       35.42      2.97 o 
  18   0  10        0.06        2.79      1.67 o 
  19   0  10       34.82       35.47      6.27 o 
  20   0  10       11.67       11.08      3.51 o 
 -21   1  10        3.30        3.97      1.87 o 
 -20   1  10       58.56       67.70      3.89 o 
 -19   1  10        5.65        5.49      1.45 o 
 -18   1  10       11.74       12.28      1.46 o 
 -17   1  10      157.97      162.77      4.40 o 
 -16   1  10       87.63       85.30      2.27 o 
 -15   1  10       22.14       18.84      1.31 o 
 -14   1  10      268.58      271.77      4.16 o 
 -13   1  10      228.54      236.21      3.47 o 
 -12   1  10       55.41       49.11      1.76 o 
 -11   1  10       23.40       23.29      1.11 o 
 -10   1  10       39.47       42.53      1.28 o 
  -9   1  10      146.22      148.14      2.39 o 
  -8   1  10      280.95      253.15      3.35 o 
  -7   1  10       96.79       89.09      1.70 o 
  -6   1  10      188.08      180.00      2.99 o 
  -5   1  10      243.11      252.27      3.74 o 
  -4   1  10      387.53      387.26      4.63 o 
  -3   1  10       61.63       58.03      1.34 o 
  -2   1  10       45.72       46.75      1.22 o 
  -1   1  10       52.96       57.64      1.95 o 
   0   1  10      805.93      803.48      8.18 o 
   1   1  10       79.78       88.23      1.64 o 
   2   1  10       28.58       30.39      1.03 o 
   3   1  10       15.97       15.79      0.91 o 
   4   1  10      590.04      581.83      6.22 o 
   5   1  10      277.12      281.91      4.12 o 
   6   1  10      116.39      112.85      2.29 o 
   7   1  10      385.32      373.56      4.96 o 
   8   1  10      171.12      168.86      3.79 o 
   9   1  10       25.64       25.19      1.53 o 
  10   1  10       34.48       33.81      1.75 o 
  11   1  10       17.50       15.54      1.36 o 
  12   1  10      107.13      105.59      2.85 o 
  13   1  10        9.54        5.33      1.12 o 
  14   1  10        6.30        7.22      1.12 o 
  15   1  10       48.18       48.44      1.74 o 
  16   1  10        1.33        0.92      0.86 o 
  17   1  10       11.82       12.80      1.23 o 
  18   1  10        3.24        2.98      1.02 o 
  19   1  10        0.22       -0.45      1.04 o 
  20   1  10        9.97        9.40      3.18 o 
 -20   2  10        0.36       -2.04      2.04 o 
 -19   2  10        0.85       -2.00      2.00 o 
 -18   2  10       65.81       63.71      3.16 o 
 -17   2  10       44.69       48.98      2.64 o 
 -16   2  10       29.64       32.51      2.25 o 
 -15   2  10       50.39       46.82      2.36 o 
 -14   2  10       94.02       94.13      3.14 o 
 -13   2  10        0.91       -0.13      1.19 o 
 -12   2  10      115.34      103.14      2.53 o 
 -11   2  10      127.21      126.37      2.23 o 
 -10   2  10       79.57       75.30      2.54 o 
  -9   2  10      273.58      266.53      3.83 o 
  -8   2  10     1181.11     1122.55     11.08 o 
  -7   2  10       93.39       94.46      1.84 o 
  -6   2  10       13.36        7.29      0.66 o 
  -5   2  10       19.26       20.06      1.09 o 
  -4   2  10      214.40      213.02      2.82 o 
  -3   2  10      128.12      129.21      2.78 o 
  -2   2  10      357.79      361.17      5.06 o 
  -1   2  10      296.71      313.88      4.04 o 
   0   2  10       74.55       71.36      1.78 o 
   1   2  10       34.79       40.65      2.01 o 
   2   2  10      262.00      269.50      3.90 o 
   3   2  10      478.89      480.34      5.99 o 
   4   2  10      256.94      239.09      3.34 o 
   5   2  10       99.17       97.33      2.06 o 
   6   2  10       22.80       21.84      1.18 o 
   7   2  10      277.83      281.72      4.09 o 
   8   2  10      465.33      454.80      5.87 o 
   9   2  10      249.33      246.47      3.88 o 
  10   2  10       23.80       24.85      1.56 o 
  11   2  10       40.52       40.03      1.89 o 
  12   2  10        2.16        1.99      0.94 o 
  13   2  10        1.80        0.54      0.92 o 
  14   2  10        1.65        2.65      1.04 o 
  15   2  10       12.67       12.09      1.45 o 
  16   2  10       30.65       29.82      2.67 o 
  17   2  10       48.81       49.71      2.07 o 
  18   2  10       23.76       24.51      1.57 o 
  19   2  10       15.99       15.38      2.42 o 
 -19   3  10        0.62        2.41      2.51 o 
 -18   3  10        2.53        1.40      2.38 o 
 -17   3  10        0.62       -0.73      2.03 o 
 -16   3  10       92.13       99.70      3.49 o 
 -15   3  10       16.53       17.06      1.85 o 
 -14   3  10      119.03      117.20      3.36 o 
 -13   3  10       34.98       35.51      1.66 o 
 -12   3  10       45.12       45.61      1.74 o 
 -11   3  10       54.30       57.39      2.15 o 
 -10   3  10      143.57      152.75      3.41 o 
  -9   3  10        1.00        0.05      0.77 o 
  -8   3  10        1.46        0.49      0.79 o 
  -7   3  10        4.29        4.17      0.91 o 
  -6   3  10       86.47       93.95      2.84 o 
  -5   3  10      124.90      130.07      3.37 o 
  -4   3  10      155.00      155.98      3.72 o 
  -3   3  10      231.45      235.85      5.98 o 
  -2   3  10       69.51       62.31      2.29 o 
  -1   3  10       33.64       31.76      3.17 o 
   0   3  10       91.16       67.13      2.01 o 
   1   3  10      235.94      245.27      4.18 o 
   2   3  10       54.25       55.74      1.90 o 
   3   3  10      199.05      188.52      3.58 o 
   4   3  10      102.55      107.06      2.64 o 
   5   3  10       27.42       25.41      1.78 o 
   6   3  10       19.90       20.84      1.93 o 
   7   3  10       27.37       27.72      1.98 o 
   8   3  10       42.80       42.02      2.11 o 
   9   3  10       17.65       16.01      1.19 o 
  10   3  10        4.85        5.98      0.96 o 
  11   3  10       22.93       27.01      1.52 o 
  12   3  10       82.35       78.25      2.57 o 
  13   3  10        6.06        6.77      1.24 o 
  14   3  10       33.47       32.06      1.97 o 
  15   3  10        7.14        6.19      1.28 o 
  16   3  10        3.33        2.77      1.20 o 
  17   3  10        3.65        0.70      1.16 o 
  18   3  10        3.16        1.19      1.21 o 
 -17   4  10       12.51       10.48      3.18 o 
 -16   4  10        0.64        0.63      1.49 o 
 -15   4  10      143.58      148.47      4.23 o 
 -14   4  10      132.70      135.52      3.09 o 
 -13   4  10        0.87        3.28      0.98 o 
 -12   4  10      142.78      149.68      3.16 o 
 -11   4  10      291.75      297.44      5.45 o 
 -10   4  10       35.94       36.66      2.46 o 
  -9   4  10       15.30       12.82      1.37 o 
  -8   4  10       42.14       37.27      1.95 o 
  -7   4  10       13.22       14.42      1.55 o 
  -6   4  10       57.07       58.71      2.50 o 
  -5   4  10      450.65      438.48      7.72 o 
  -4   4  10      226.68      228.97      4.99 o 
  -3   4  10      119.86      115.03      3.35 o 
  -2   4  10      141.69      133.41      3.60 o 
  -1   4  10      190.81      180.44      4.27 o 
   0   4  10        3.07        2.47      1.00 o 
   1   4  10       39.89       38.23      2.84 o 
   2   4  10      355.23      336.15      6.36 o 
   3   4  10       78.00       81.85      2.43 o 
   4   4  10      115.92      119.58      2.94 o 
   5   4  10      319.71      334.77      6.34 o 
   6   4  10      306.00      293.35      5.88 o 
   7   4  10       34.73       33.72      2.16 o 
   8   4  10        0.94        0.75      1.24 o 
   9   4  10        5.29        1.80      1.08 o 
  10   4  10        2.94        2.05      1.10 o 
  11   4  10        9.45        8.84      1.49 o 
  12   4  10       20.43       22.02      3.12 o 
  13   4  10       18.18       20.06      1.99 o 
  14   4  10        0.10        1.35      3.49 o 
  15   4  10       55.84       60.95      4.12 o 
  16   4  10       32.87       30.19      3.20 o 
 -15   5  10       32.42       27.56      4.19 o 
 -14   5  10        4.65        5.48      1.45 o 
 -13   5  10       85.95       90.17      3.45 o 
 -12   5  10       11.77        9.07      1.42 o 
 -11   5  10       15.33       13.56      1.54 o 
 -10   5  10       28.10       23.68      1.81 o 
  -9   5  10       54.01       50.67      2.32 o 
  -8   5  10        0.00        0.58      1.19 o 
  -7   5  10       85.52       92.13      3.27 o 
  -6   5  10       25.08       21.24      1.89 o 
  -5   5  10       14.23        9.69      1.48 o 
  -4   5  10        0.60       -1.29      1.37 o 
  -3   5  10       64.20       72.61      3.63 o 
  -2   5  10      226.83      211.75      4.97 o 
  -1   5  10       13.46       10.91      1.72 o 
   0   5  10       14.62       14.19      1.62 o 
   1   5  10       64.94       62.32      2.66 o 
   2   5  10       59.46       57.08      2.56 o 
   3   5  10       54.91       59.38      2.58 o 
   4   5  10        3.05        2.17      1.15 o 
   5   5  10       71.39       64.63      2.64 o 
   6   5  10       38.49       35.90      2.29 o 
   7   5  10      120.42      121.26      4.42 o 
   8   5  10        0.05        1.42      1.23 o 
   9   5  10       12.42        9.40      1.58 o 
  10   5  10        1.90        3.40      1.33 o 
  11   5  10       10.72       12.58      1.78 o 
  12   5  10       11.99        9.36      1.63 o 
  13   5  10        9.26        5.92      2.02 o 
  14   5  10       14.82       14.35      2.48 o 
 -11   6  10        0.25        1.24      1.66 o 
 -10   6  10        9.55       12.45      1.58 o 
  -9   6  10        7.37        6.75      1.61 o 
  -8   6  10       66.85       66.95      3.08 o 
  -7   6  10      127.77      137.21      4.23 o 
  -6   6  10       23.27       24.51      2.22 o 
  -5   6  10       18.97       19.86      3.24 o 
  -4   6  10      119.84      118.14      3.87 o 
  -3   6  10       42.85       45.25      2.65 o 
  -2   6  10      129.67      128.40      3.99 o 
  -1   6  10       30.86       26.38      2.35 o 
   0   6  10        0.73        0.18      1.15 o 
   1   6  10       13.05       14.69      1.92 o 
   2   6  10      141.67      139.88      4.13 o 
   3   6  10        2.58        1.33      1.26 o 
   4   6  10        5.49        4.80      1.62 o 
   5   6  10        9.51       12.17      1.99 o 
   6   6  10       32.59       33.70      2.88 o 
   7   6  10       68.48       68.48      3.60 o 
   8   6  10       17.35       19.30      1.97 o 
   9   6  10        0.14       -0.92      2.16 o 
  10   6  10       27.38       25.05      2.86 o 
  11   6  10        9.87       11.65      2.35 o 
  -4   7  10        3.86        2.46      2.60 o 
  -3   7  10        9.89        8.50      2.15 o 
  -2   7  10        0.48       -1.58      1.58 o 
  -1   7  10        6.03        7.96      2.08 o 
   0   7  10        8.90       11.72      2.30 o 
   1   7  10        8.23        4.70      1.97 o 
   2   7  10        1.18        1.96      1.86 o 
   3   7  10        0.01        3.72      2.63 o 
   4   7  10        1.33        4.47      2.68 o 
 -20   1  11        1.77       -0.28      1.60 o 
 -19   1  11        0.97        1.98      3.17 o 
 -18   1  11       18.08       18.86      2.06 o 
 -17   1  11       88.38       98.33      2.86 o 
 -16   1  11        1.85        2.79      1.11 o 
 -15   1  11        1.59        1.41      0.93 o 
 -14   1  11       21.54       20.80      1.46 o 
 -13   1  11       14.06       12.00      1.11 o 
 -12   1  11       56.44       62.30      1.84 o 
 -11   1  11       18.23       16.66      1.12 o 
 -10   1  11        2.91        2.21      0.68 o 
  -9   1  11       13.85       13.13      1.11 o 
  -8   1  11        0.73        0.47      0.60 o 
  -7   1  11       45.33       40.71      1.34 o 
  -6   1  11        0.01        0.98      0.80 o 
  -5   1  11      318.00      301.96      5.38 o 
  -4   1  11       45.17       42.64      1.67 o 
  -3   1  11      587.04      570.99      5.83 o 
  -2   1  11      398.83      408.59      4.51 o 
  -1   1  11      856.10      882.93      8.42 o 
   0   1  11       89.64       94.06      1.79 o 
   1   1  11       26.64       28.53      1.04 o 
   2   1  11        8.52        9.55      0.76 o 
   3   1  11        3.69        4.71      0.66 o 
   4   1  11      133.56      126.77      2.07 o 
   5   1  11        0.63        0.51      0.81 o 
   6   1  11      124.29      130.39      2.55 o 
   7   1  11       18.35       19.22      1.35 o 
   8   1  11        7.42        7.13      1.01 o 
   9   1  11       12.93       15.10      1.32 o 
  10   1  11       85.03       88.66      2.57 o 
  11   1  11       99.68       99.02      4.00 o 
  12   1  11       40.64       39.27      1.99 o 
  13   1  11        5.58        6.73      1.17 o 
  14   1  11        7.44        5.31      1.05 o 
  15   1  11       10.79        9.61      1.10 o 
  16   1  11       85.55       89.99      2.39 o 
  17   1  11        9.72       10.43      1.33 o 
  18   1  11       45.98       45.63      2.57 o 
  19   1  11        2.49       -0.14      2.24 o 
 -19   2  11       28.77       21.14      3.99 o 
 -18   2  11        0.11        0.07      1.48 o 
 -17   2  11        1.71        2.05      1.35 o 
 -16   2  11       61.49       60.94      2.82 o 
 -15   2  11        7.32        8.32      1.56 o 
 -14   2  11       20.44       21.04      1.86 o 
 -13   2  11        6.26        7.18      1.08 o 
 -12   2  11       14.48       13.36      1.22 o 
 -11   2  11        1.20        0.19      0.75 o 
 -10   2  11       49.14       52.05      1.81 o 
  -9   2  11        0.45        1.04      0.71 o 
  -8   2  11        3.03        4.41      0.68 o 
  -7   2  11        0.38        0.68      0.53 o 
  -6   2  11        0.44       -0.08      0.48 o 
  -5   2  11        7.28        5.97      0.62 o 
  -4   2  11       25.20       19.67      1.07 o 
  -3   2  11       60.92       55.02      1.91 o 
  -2   2  11       11.49       12.22      1.11 o 
  -1   2  11       28.97       34.50      1.26 o 
   0   2  11        3.06        3.65      0.70 o 
   1   2  11      135.74      117.86      2.18 o 
   2   2  11        7.95        7.82      0.87 o 
   3   2  11      220.62      210.21      3.40 o 
   4   2  11       81.59       69.68      2.22 o 
   5   2  11      159.77      159.64      3.36 o 
   6   2  11        0.03        1.00      0.79 o 
   7   2  11       36.80       36.44      1.82 o 
   8   2  11       11.78       12.47      1.08 o 
   9   2  11        0.29       -0.69      0.69 o 
  10   2  11        2.76        2.52      0.94 o 
  11   2  11        0.27       -0.17      0.87 o 
  12   2  11       31.63       26.09      1.74 o 
  13   2  11        0.06       -1.04      1.04 o 
  14   2  11        6.16        4.01      1.34 o 
  15   2  11       10.93        9.53      1.42 o 
  16   2  11        0.23        0.06      1.11 o 
  17   2  11        5.13        7.20      1.14 o 
  18   2  11        0.04        0.26      1.82 o 
 -18   3  11       29.29       25.42      4.18 o 
 -17   3  11        7.40        7.71      1.83 o 
 -16   3  11        0.31        1.09      1.29 o 
 -15   3  11       18.07       20.32      1.96 o 
 -14   3  11        7.13        5.39      1.83 o 
 -13   3  11       11.27        9.91      1.57 o 
 -12   3  11        6.11        8.13      1.23 o 
 -11   3  11        0.65        0.38      0.92 o 
 -10   3  11       54.10       57.50      2.21 o 
  -9   3  11        7.50        5.69      1.08 o 
  -8   3  11       17.40       15.29      1.35 o 
  -7   3  11       31.29       31.84      1.75 o 
  -6   3  11      185.60      186.14      3.80 o 
  -5   3  11       14.52       18.79      1.59 o 
  -4   3  11       48.84       60.17      3.65 o 
  -3   3  11        2.98        2.16      1.18 o 
  -2   3  11       55.43       44.25      2.07 o 
  -1   3  11      119.89      114.26      4.63 o 
   0   3  11        0.40        0.63      0.92 o 
   1   3  11       92.70       96.42      2.50 o 
   2   3  11       22.34       27.56      1.56 o 
   3   3  11        5.77        4.68      1.00 o 
   4   3  11        7.40        6.82      1.11 o 
   5   3  11       54.83       56.88      2.32 o 
   6   3  11       39.66       30.98      3.46 o 
   7   3  11       10.46        9.33      1.41 o 
   8   3  11       22.61       20.74      1.82 o 
   9   3  11        0.01       -0.20      1.02 o 
  10   3  11       51.36       49.89      2.13 o 
  11   3  11       28.26       31.06      1.94 o 
  12   3  11       70.19       70.42      3.07 o 
  13   3  11       25.88       24.83      2.24 o 
  14   3  11        4.39        2.67      1.30 o 
  15   3  11        4.26        3.62      1.25 o 
  16   3  11        2.03        1.27      1.22 o 
  17   3  11        0.42       -0.17      1.31 o 
 -16   4  11        0.13        0.33      2.43 o 
 -15   4  11       17.21       12.40      3.22 o 
 -14   4  11        5.40        5.12      1.07 o 
 -13   4  11        1.25        0.96      0.92 o 
 -12   4  11       22.40       27.84      1.64 o 
 -11   4  11      108.72      113.00      3.20 o 
 -10   4  11        5.36        5.88      1.20 o 
  -9   4  11        9.42       10.05      1.31 o 
  -8   4  11        0.10       -0.72      0.84 o 
  -7   4  11      165.78      178.04      3.91 o 
  -6   4  11       16.31       12.71      1.52 o 
  -5   4  11       96.28       83.83      2.92 o 
  -4   4  11        0.02       -0.34      0.93 o 
  -3   4  11        1.75        0.48      0.95 o 
  -2   4  11        8.18        8.55      1.33 o 
  -1   4  11        3.92        4.51      1.17 o 
   0   4  11       81.12       71.44      5.53 o 
   1   4  11       18.07       15.78      1.78 o 
   2   4  11       92.69       94.65      3.10 o 
   3   4  11        0.05        1.44      1.08 o 
   4   4  11        1.54        1.37      0.93 o 
   5   4  11        3.86        4.21      1.19 o 
   6   4  11       19.10       16.19      1.69 o 
   7   4  11        0.03       -0.92      0.92 o 
   8   4  11        0.62       -1.03      1.03 o 
   9   4  11       17.45       15.18      1.71 o 
  10   4  11        0.02       -1.04      1.04 o 
  11   4  11        8.80        5.49      1.44 o 
  12   4  11        2.20        0.42      1.24 o 
  13   4  11       44.76       47.62      3.43 o 
  14   4  11        2.66        3.16      1.92 o 
  15   4  11        0.56        1.86      2.08 o 
 -13   5  11        0.04       -0.32      1.18 o 
 -12   5  11        3.09        1.94      1.45 o 
 -11   5  11       45.02       52.27      3.41 o 
 -10   5  11        0.35        0.87      1.07 o 
  -9   5  11        2.39        2.30      1.14 o 
  -8   5  11       16.82       16.80      1.86 o 
  -7   5  11       24.99       25.47      2.15 o 
  -6   5  11        2.20        1.83      1.22 o 
  -5   5  11       15.84       18.90      1.87 o 
  -4   5  11       34.76       41.80      2.48 o 
  -3   5  11      121.41      129.61      3.88 o 
  -2   5  11       23.86       27.23      2.12 o 
  -1   5  11       20.58       24.92      2.00 o 
   0   5  11        2.51        2.11      1.16 o 
   1   5  11       27.46       25.46      1.99 o 
   2   5  11       16.93       20.20      1.86 o 
   3   5  11        0.35        1.42      1.10 o 
   4   5  11        0.88        2.46      1.37 o 
   5   5  11        3.59        3.15      2.26 o 
   6   5  11       66.14       61.43      6.19 o 
   7   5  11        2.96        5.04      1.37 o 
   8   5  11       45.24       45.70      2.56 o 
   9   5  11       52.15       50.83      2.69 o 
  10   5  11       10.95       11.11      2.16 o 
  11   5  11       21.06       22.55      3.34 o 
  12   5  11        1.27       -0.74      1.67 o 
  13   5  11        1.61        2.49      2.01 o 
 -10   6  11       10.84       17.68      3.73 o 
  -9   6  11       28.00       31.86      3.22 o 
  -8   6  11        1.90        1.42      1.74 o 
  -7   6  11       31.60       27.35      2.33 o 
  -6   6  11       89.43      102.07      3.73 o 
  -5   6  11        2.87        5.93      1.58 o 
  -4   6  11      124.50      138.31      4.24 o 
  -3   6  11        0.00        1.23      1.30 o 
  -2   6  11        0.08       -0.14      1.21 o 
  -1   6  11        0.45       -0.37      1.20 o 
   0   6  11        1.77        5.05      1.43 o 
   1   6  11        1.56        2.14      1.28 o 
   2   6  11        6.54        7.44      1.53 o 
   3   6  11        3.36        1.87      1.26 o 
   4   6  11        8.36        9.30      1.89 o 
   5   6  11        4.23        3.85      2.67 o 
   6   6  11        2.10        3.78      2.55 o 
   7   6  11        6.91        7.49      2.97 o 
   8   6  11        5.13        5.62      2.69 o 
   9   6  11        1.36        2.37      2.49 o 
 -19   0  12        2.19        3.68      2.41 o 
 -18   0  12       70.61       81.53      4.97 o 
 -17   0  12       19.21       16.43      2.29 o 
 -16   0  12       27.93       30.27      2.68 o 
 -15   0  12      145.32      145.04      4.81 o 
 -14   0  12       24.02       25.11      1.93 o 
 -13   0  12       89.72       90.38      2.96 o 
 -12   0  12      311.55      324.60      7.43 o 
 -11   0  12        1.41        3.82      2.31 o 
 -10   0  12      448.80      441.17     15.11 o 
  -9   0  12      306.78      297.70      6.61 o 
  -8   0  12      144.82      158.17      7.79 o 
  -7   0  12        7.42        6.43      2.47 o 
  -6   0  12       26.33       26.38      3.51 o 
  -5   0  12      203.09      202.67      5.45 o 
  -4   0  12      126.70      135.54      6.17 o 
  -3   0  12        7.92       12.28      1.75 o 
  -2   0  12      232.16      242.66      8.96 o 
  -1   0  12      220.46      214.99      4.66 o 
   0   0  12       23.88       22.95      1.73 o 
   1   0  12       42.13       41.04      2.13 o 
   2   0  12     1413.80     1402.38     20.06 o 
   3   0  12       54.44       56.31      2.46 o 
   4   0  12        2.13        1.23      1.04 o 
   5   0  12        2.69        1.76      1.05 o 
   6   0  12      125.12      121.72      3.52 o 
   7   0  12      236.71      234.03      6.44 o 
   8   0  12      362.38      347.40      8.47 o 
   9   0  12       32.72       30.24      2.85 o 
  10   0  12       75.80       82.31      2.95 o 
  11   0  12       15.36       18.69      2.16 o 
  12   0  12       31.99       29.77      2.17 o 
  13   0  12       47.16       47.45      2.57 o 
  14   0  12       76.92       72.17      3.06 o 
  15   0  12       18.82       16.77      1.89 o 
  16   0  12        4.72        4.45      1.47 o 
  17   0  12       28.37       20.29      2.15 o 
 -18   1  12       54.14       57.96      2.98 o 
 -17   1  12      132.29      136.78      3.43 o 
 -16   1  12        8.57       11.48      1.42 o 
 -15   1  12        2.24       -0.53      0.92 o 
 -14   1  12       95.47       97.91      2.48 o 
 -13   1  12       72.89       74.98      2.10 o 
 -12   1  12        8.41       12.08      1.11 o 
 -11   1  12      278.54      271.97      4.17 o 
 -10   1  12       36.50       35.44      1.45 o 
  -9   1  12        2.17        1.34      0.81 o 
  -8   1  12       93.03       83.90      2.25 o 
  -7   1  12      100.09      102.27      2.16 o 
  -6   1  12       66.81       73.19      2.29 o 
  -5   1  12       29.79       28.44      1.68 o 
  -4   1  12      479.51      462.31      7.03 o 
  -3   1  12      355.00      353.01      5.93 o 
  -2   1  12       20.70       28.89      2.66 o 
  -1   1  12      999.69     1022.89      9.68 o 
   0   1  12      281.15      292.04      3.64 o 
   1   1  12       78.37       85.80      2.17 o 
   2   1  12      224.76      222.91      2.87 o 
   3   1  12      220.07      223.48      3.13 o 
   4   1  12        3.00        1.31      0.70 o 
   5   1  12      226.26      221.99      3.72 o 
   6   1  12      130.08      126.27      3.16 o 
   7   1  12      200.66      189.10      3.40 o 
   8   1  12        1.15        0.51      0.87 o 
   9   1  12      103.37      103.85      3.28 o 
  10   1  12       34.03       35.73      1.92 o 
  11   1  12       17.00       15.42      1.68 o 
  12   1  12       49.22       47.27      2.13 o 
  13   1  12       15.65       18.35      2.04 o 
  14   1  12        2.64        2.55      0.96 o 
  15   1  12        0.41        0.99      0.98 o 
  16   1  12       21.23       20.87      1.60 o 
  17   1  12       19.85       20.60      1.91 o 
 -18   2  12        0.02        2.55      1.50 o 
 -17   2  12      106.61      108.95      3.90 o 
 -16   2  12       24.32       25.20      2.21 o 
 -15   2  12       15.57       18.41      1.97 o 
 -14   2  12       61.10       61.75      2.80 o 
 -13   2  12      114.97      118.61      2.93 o 
 -12   2  12      195.44      186.45      4.60 o 
 -11   2  12       62.20       62.59      2.70 o 
 -10   2  12       45.24       47.64      2.10 o 
  -9   2  12       39.53       40.76      1.55 o 
  -8   2  12       34.06       32.82      1.41 o 
  -7   2  12       99.58      105.78      2.42 o 
  -6   2  12       89.16       94.63      2.07 o 
  -5   2  12      148.10      140.80      2.30 o 
  -4   2  12        9.93       11.39      0.73 o 
  -3   2  12      122.07      124.30      2.66 o 
  -2   2  12      298.10      316.94      4.72 o 
  -1   2  12      147.28      160.30      3.41 o 
   0   2  12      235.77      237.61      3.42 o 
   1   2  12      106.39      113.00      2.23 o 
   2   2  12      267.60      255.51      4.80 o 
   3   2  12      262.24      269.74      4.14 o 
   4   2  12       44.00       48.92      2.23 o 
   5   2  12      161.59      160.85      3.48 o 
   6   2  12       31.31       33.97      1.86 o 
   7   2  12        1.99        5.02      1.05 o 
   8   2  12       62.05       64.30      2.32 o 
   9   2  12       95.53       88.21      3.22 o 
  10   2  12        5.02        5.04      1.38 o 
  11   2  12       30.03       24.64      2.13 o 
  12   2  12       11.25        9.20      1.32 o 
  13   2  12        4.64        5.19      1.23 o 
  14   2  12        9.65       10.64      1.44 o 
  15   2  12       36.15       38.46      2.29 o 
  16   2  12       37.26       40.37      2.41 o 
  17   2  12        0.08       -0.40      1.78 o 
 -16   3  12       12.60        9.15      1.68 o 
 -15   3  12        7.19        8.38      1.61 o 
 -14   3  12       87.09       79.66      3.16 o 
 -13   3  12       53.90       63.30      4.24 o 
 -12   3  12        0.82        0.32      1.18 o 
 -11   3  12      182.36      177.72      4.76 o 
 -10   3  12      113.38      115.56      3.76 o 
  -9   3  12        1.20        3.88      1.37 o 
  -8   3  12      246.44      238.87      4.68 o 
  -7   3  12      273.59      280.55      5.06 o 
  -6   3  12        1.96        3.37      1.01 o 
  -5   3  12        8.50        9.36      2.32 o 
  -4   3  12      314.09      299.39      5.86 o 
  -3   3  12      227.09      241.74      6.14 o 
  -2   3  12       41.90       38.10      2.18 o 
  -1   3  12      209.12      205.01      4.61 o 
   0   3  12      129.54      126.82      3.50 o 
   1   3  12        1.35       -0.92      0.92 o 
   2   3  12        4.90        4.24      1.35 o 
   3   3  12      108.71      110.24      4.23 o 
   4   3  12      109.76      100.95      3.15 o 
   5   3  12       85.94       83.73      2.93 o 
   6   3  12       97.17      106.71      3.35 o 
   7   3  12       17.06       24.41      2.95 o 
   8   3  12        1.52        1.59      1.15 o 
   9   3  12       69.15       68.49      2.84 o 
  10   3  12       44.67       41.12      3.16 o 
  11   3  12        0.01       -1.10      1.10 o 
  12   3  12       25.67       23.49      2.49 o 
  13   3  12       24.54       26.26      2.35 o 
  14   3  12        0.14        1.68      1.46 o 
  15   3  12        8.62        9.88      1.88 o 
 -15   4  12       33.01       29.37      4.53 o 
 -14   4  12       40.56       45.34      2.73 o 
 -13   4  12        0.02       -0.79      1.21 o 
 -12   4  12       64.45       65.88      2.56 o 
 -11   4  12       10.67        8.74      1.41 o 
 -10   4  12       44.68       40.82      2.20 o 
  -9   4  12       95.00       86.34      2.83 o 
  -8   4  12       68.52       74.25      3.33 o 
  -7   4  12        1.82        1.70      1.03 o 
  -6   4  12       15.65       16.21      1.54 o 
  -5   4  12        1.07        1.47      1.08 o 
  -4   4  12        0.01       -1.08      1.08 o 
  -3   4  12        0.35       -0.13      1.49 o 
  -2   4  12       27.12       28.54      2.06 o 
  -1   4  12       19.77       19.50      2.71 o 
   0   4  12      102.75      111.91      3.47 o 
   1   4  12      148.10      147.82      4.03 o 
   2   4  12       44.76       42.92      2.40 o 
   3   4  12       47.19       48.02      2.39 o 
   4   4  12        1.28        1.42      1.30 o 
   5   4  12       16.51       15.38      1.65 o 
   6   4  12        0.16       -0.61      0.96 o 
   7   4  12        6.28        5.00      1.26 o 
   8   4  12       13.49       15.09      1.73 o 
   9   4  12       12.03       10.23      1.62 o 
  10   4  12        2.09        1.49      1.21 o 
  11   4  12        7.51        7.57      1.56 o 
  12   4  12       20.44       18.83      2.01 o 
  13   4  12        6.15        4.29      2.01 o 
  14   4  12       12.45        8.86      3.05 o 
 -12   5  12        0.63       -0.45      2.34 o 
 -11   5  12       59.35       60.57      2.63 o 
 -10   5  12       61.97       61.43      2.65 o 
  -9   5  12        0.02        1.67      1.17 o 
  -8   5  12       53.29       51.74      2.46 o 
  -7   5  12        6.79        6.75      1.53 o 
  -6   5  12       57.13       59.73      2.87 o 
  -5   5  12        3.73        6.17      1.50 o 
  -4   5  12       43.66       43.25      2.60 o 
  -3   5  12       39.22       37.26      2.50 o 
  -2   5  12      145.31      145.22      4.22 o 
  -1   5  12       57.93       67.25      3.94 o 
   0   5  12      198.34      194.42      4.92 o 
   1   5  12        4.30        9.40      1.97 o 
   2   5  12       34.60       30.34      2.25 o 
   3   5  12        6.50        6.27      1.46 o 
   4   5  12       28.55       23.92      6.89 o 
   5   5  12        0.69        0.67      1.34 o 
   6   5  12       18.02       16.28      2.19 o 
   7   5  12        6.97        3.00      1.62 o 
   8   5  12        5.25        3.11      2.72 o 
   9   5  12       24.87       25.29      2.81 o 
  10   5  12       11.91       12.29      2.33 o 
  11   5  12        0.52        1.06      1.81 o 
  -6   6  12       27.65       29.59      4.30 o 
  -5   6  12       50.35       48.99      3.61 o 
  -4   6  12        0.03        0.79      1.72 o 
  -3   6  12       22.96       27.06      4.40 o 
  -2   6  12        1.45        0.33      1.65 o 
  -1   6  12       30.12       29.47      2.86 o 
   0   6  12        1.27       -0.19      1.19 o 
   1   6  12        1.03        0.55      1.64 o 
   2   6  12        3.26        2.90      1.79 o 
   3   6  12        1.03        2.61      2.46 o 
   4   6  12       34.66       50.14      4.89 o 
   5   6  12       52.88       61.54      5.26 o 
 -17   1  13       32.31       31.47      2.23 o 
 -16   1  13        9.89       11.08      1.44 o 
 -15   1  13       17.64       19.13      1.58 o 
 -14   1  13       92.26      100.21      2.58 o 
 -13   1  13        1.95        3.28      0.93 o 
 -12   1  13        5.61        3.21      0.88 o 
 -11   1  13       36.91       38.16      1.59 o 
 -10   1  13       13.75       15.35      1.15 o 
  -9   1  13       24.39       29.58      1.64 o 
  -8   1  13        0.19       -0.21      1.05 o 
  -7   1  13       64.79       68.81      3.58 o 
  -6   1  13       83.91       85.03      2.74 o 
  -5   1  13        0.52        0.18      0.83 o 
  -4   1  13        0.31        1.31      0.89 o 
  -3   1  13      141.31      144.99      3.38 o 
  -2   1  13      163.21      153.45      3.47 o 
  -1   1  13       13.89       15.96      1.22 o 
   0   1  13       28.34       27.59      1.51 o 
   1   1  13        0.36        2.51      0.86 o 
   2   1  13       18.49       20.62      1.12 o 
   3   1  13       15.33       18.28      1.09 o 
   4   1  13       39.43       36.42      1.51 o 
   5   1  13       91.42       89.54      2.21 o 
   6   1  13      211.68      210.16      3.87 o 
   7   1  13       63.19       59.13      2.72 o 
   8   1  13       39.88       38.24      2.17 o 
   9   1  13       33.15       31.38      2.04 o 
  10   1  13        0.31        1.43      1.12 o 
  11   1  13       37.65       38.73      1.91 o 
  12   1  13        0.64       -0.68      0.91 o 
  13   1  13        2.74        3.58      0.95 o 
  14   1  13       10.41        8.60      1.57 o 
  15   1  13        4.18        3.45      1.11 o 
  16   1  13        6.39        5.31      2.39 o 
 -16   2  13        0.24        0.19      1.38 o 
 -15   2  13       90.98       92.45      3.51 o 
 -14   2  13       48.36       54.24      2.82 o 
 -13   2  13       36.32       42.91      1.99 o 
 -12   2  13       43.13       40.70      1.86 o 
 -11   2  13        9.09        9.96      1.14 o 
 -10   2  13        0.23       -0.22      0.93 o 
  -9   2  13        4.40        4.81      1.06 o 
  -8   2  13       18.41       22.18      1.30 o 
  -7   2  13       15.91       16.16      1.12 o 
  -6   2  13       58.15       60.51      1.71 o 
  -5   2  13        3.13        3.45      0.71 o 
  -4   2  13        1.55        3.07      0.61 o 
  -3   2  13       24.78       23.80      1.66 o 
  -2   2  13        9.70       10.74      1.07 o 
  -1   2  13        5.86        3.14      1.15 o 
   0   2  13       14.67       12.18      1.15 o 
   1   2  13       35.01       33.90      1.44 o 
   2   2  13       21.47       17.20      1.26 o 
   3   2  13      110.17      121.06      3.01 o 
   4   2  13       15.49       19.03      1.48 o 
   5   2  13        5.92        5.32      1.09 o 
   6   2  13       42.34       43.68      2.83 o 
   7   2  13       11.07       12.87      1.41 o 
   8   2  13       32.89       30.53      1.93 o 
   9   2  13       86.62       83.19      3.25 o 
  10   2  13        1.26        0.30      1.23 o 
  11   2  13        0.05       -0.44      1.24 o 
  12   2  13        0.01        0.03      1.27 o 
  13   2  13        3.33        1.86      1.44 o 
  14   2  13        2.30        0.23      1.42 o 
  15   2  13        0.01        1.26      1.45 o 
 -15   3  13        0.03       -0.19      2.09 o 
 -14   3  13        6.21        8.44      1.63 o 
 -13   3  13       74.45       75.01      3.16 o 
 -12   3  13        5.82        5.52      1.51 o 
 -11   3  13       33.62       32.31      3.20 o 
 -10   3  13       43.34       51.88      2.75 o 
  -9   3  13       84.80       95.57      3.49 o 
  -8   3  13        5.38        4.38      1.36 o 
  -7   3  13        2.48        3.60      1.29 o 
  -6   3  13        5.27        2.24      1.23 o 
  -5   3  13        4.41        3.59      1.16 o 
  -4   3  13       64.31       71.81      2.47 o 
  -3   3  13       50.10       51.75      2.27 o 
  -2   3  13        3.98        3.17      1.15 o 
  -1   3  13       33.57       35.76      2.12 o 
   0   3  13       16.54       16.64      1.64 o 
   1   3  13       16.96       16.54      1.75 o 
   2   3  13        2.83        2.27      1.10 o 
   3   3  13        0.16        0.00      0.96 o 
   4   3  13       62.38       57.60      2.53 o 
   5   3  13        9.83       10.06      1.47 o 
   6   3  13      115.37      118.14      6.40 o 
   7   3  13      119.34      122.33      4.89 o 
   8   3  13        6.53        8.93      1.48 o 
   9   3  13        0.65        0.66      1.14 o 
  10   3  13       11.34        8.43      1.54 o 
  11   3  13        0.15       -0.31      1.59 o 
  12   3  13        0.51        1.10      1.66 o 
  13   3  13        0.01        1.75      1.46 o 
  14   3  13        0.47       -0.10      1.78 o 
 -13   4  13        4.13        1.76      1.52 o 
 -12   4  13        0.07       -0.88      1.18 o 
 -11   4  13        0.35       -0.21      1.31 o 
 -10   4  13        0.02       -0.56      1.28 o 
  -9   4  13        2.76        4.80      1.48 o 
  -8   4  13       28.75       30.51      2.02 o 
  -7   4  13        0.11       -0.04      0.96 o 
  -6   4  13        0.07       -0.15      0.98 o 
  -5   4  13       13.21       12.30      1.45 o 
  -4   4  13       78.31       77.99      3.01 o 
  -3   4  13       15.20       19.44      2.24 o 
  -2   4  13       40.99       48.87      2.52 o 
  -1   4  13       17.31       22.39      1.97 o 
   0   4  13       12.40       16.81      1.78 o 
   1   4  13       28.16       27.11      2.59 o 
   2   4  13       45.22       45.02      2.91 o 
   3   4  13        2.32        0.43      1.63 o 
   4   4  13        0.59        0.21      1.26 o 
   5   4  13        4.83        3.54      1.51 o 
   6   4  13        1.09        1.60      1.41 o 
   7   4  13        6.63        2.46      1.29 o 
   8   4  13        2.33        2.62      1.27 o 
   9   4  13        6.25        4.09      2.09 o 
  10   4  13        4.49        5.45      1.44 o 
  11   4  13        3.53        1.91      1.74 o 
  12   4  13        6.27        6.41      3.03 o 
  -9   5  13        0.76        0.18      1.28 o 
  -8   5  13        0.58        0.05      1.23 o 
  -7   5  13        7.37       12.93      1.61 o 
  -6   5  13        5.78        7.81      1.65 o 
  -5   5  13       74.43       86.99      3.40 o 
  -4   5  13       24.24       28.20      2.32 o 
  -3   5  13       50.91       55.65      2.87 o 
  -2   5  13       34.85       43.31      4.31 o 
  -1   5  13       78.87       81.24      3.26 o 
   0   5  13        1.72        3.12      1.54 o 
   1   5  13        1.56        1.58      1.32 o 
   2   5  13        5.34        7.10      1.50 o 
   3   5  13       30.65       35.86      2.97 o 
   4   5  13        7.19        8.17      1.81 o 
   5   5  13        0.22       -0.46      1.37 o 
   6   5  13        0.27       -0.36      1.31 o 
   7   5  13       11.24        8.60      2.95 o 
   8   5  13        9.53        8.84      3.08 o 
 -15   0  14       13.03       13.98      2.54 o 
 -14   0  14       90.53       82.86      4.72 o 
 -13   0  14      103.53      106.22      5.47 o 
 -12   0  14        7.09        7.19      1.65 o 
 -11   0  14        0.01        0.38      1.28 o 
 -10   0  14        2.14        3.31      1.60 o 
  -9   0  14      194.65      210.39      5.82 o 
  -8   0  14        0.11       -1.34      2.29 o 
  -7   0  14       37.31       28.98      4.27 o 
  -6   0  14       15.94       15.18      3.43 o 
  -5   0  14       30.68       35.48      4.45 o 
  -4   0  14       92.42      105.09      6.47 o 
  -3   0  14      339.91      346.15     12.85 o 
  -2   0  14      201.09      208.49      6.00 o 
  -1   0  14       90.26       86.05      3.82 o 
   0   0  14       60.52       57.48      3.14 o 
   1   0  14       15.47       14.51      1.93 o 
   2   0  14       66.21       58.96      2.61 o 
   3   0  14       25.98       25.95      2.04 o 
   4   0  14       98.51      101.82      3.43 o 
   5   0  14       61.49       59.72      3.32 o 
   6   0  14       98.22       98.84      4.20 o 
   7   0  14       26.15       18.12      2.37 o 
   8   0  14      102.35      108.18      4.54 o 
   9   0  14      243.16      234.99      6.97 o 
  10   0  14       25.82       23.10      2.01 o 
  11   0  14       64.57       60.17      2.82 o 
  12   0  14       29.78       31.25      2.78 o 
  13   0  14       64.15       65.67      3.04 o 
  14   0  14       10.88       11.93      1.82 o 
 -15   1  14      123.11      123.11      4.06 o 
 -14   1  14        0.04        2.22      1.10 o 
 -13   1  14       15.05       13.29      1.41 o 
 -12   1  14       24.37       27.24      1.68 o 
 -11   1  14       71.82       80.46      2.39 o 
 -10   1  14       12.83       18.39      1.36 o 
  -9   1  14       86.65       85.90      2.89 o 
  -8   1  14      356.21      360.15      6.68 o 
  -7   1  14        1.19        3.05      1.02 o 
  -6   1  14       33.45       35.96      4.30 o 
  -5   1  14      164.63      179.70      8.34 o 
  -4   1  14       31.19       34.61      2.35 o 
  -3   1  14        7.39        9.25      1.51 o 
  -2   1  14       16.12       19.08      2.36 o 
  -1   1  14       82.03       89.64      3.25 o 
   0   1  14       13.72       14.92      1.28 o 
   1   1  14       47.59       47.31      1.87 o 
   2   1  14       63.56       66.16      2.47 o 
   3   1  14       21.99       17.93      1.39 o 
   4   1  14        1.54        1.80      1.03 o 
   5   1  14       35.30       40.50      1.89 o 
   6   1  14        2.07        1.24      0.93 o 
   7   1  14        0.00       -0.12      1.06 o 
   8   1  14        0.56        1.17      1.10 o 
   9   1  14      116.46      111.75      3.31 o 
  10   1  14        8.73       10.70      1.54 o 
  11   1  14       19.96       20.49      1.91 o 
  12   1  14       51.53       51.87      2.23 o 
  13   1  14        0.08       -0.69      0.99 o 
  14   1  14        3.26        4.08      1.19 o 
 -15   2  14        0.24        0.37      3.28 o 
 -14   2  14       33.51       30.52      6.35 o 
 -13   2  14        0.46        0.29      1.04 o 
 -12   2  14      106.65      108.68      2.88 o 
 -11   2  14       16.01       15.63      1.35 o 
 -10   2  14      189.98      191.45      4.49 o 
  -9   2  14      143.01      132.55      3.22 o 
  -8   2  14        2.89        3.18      1.11 o 
  -7   2  14      284.13      290.02      4.98 o 
  -6   2  14      113.46      122.58      3.25 o 
  -5   2  14       19.18       20.02      1.19 o 
  -4   2  14       90.19       87.74      2.55 o 
  -3   2  14        4.59        3.86      1.28 o 
  -2   2  14       42.48       37.43      2.12 o 
  -1   2  14        6.66       12.47      3.61 o 
   0   2  14      463.61      466.95      7.68 o 
   1   2  14      468.68      472.45      7.26 o 
   2   2  14       20.12       20.10      2.29 o 
   3   2  14      112.60      110.82      2.95 o 
   4   2  14      142.99      140.96      4.32 o 
   5   2  14       16.94       17.40      1.54 o 
   6   2  14        2.46        0.29      1.03 o 
   7   2  14       30.45       25.82      1.65 o 
   8   2  14       74.08       64.56      2.58 o 
   9   2  14       32.74       37.01      2.65 o 
  10   2  14       62.17       71.75      3.19 o 
  11   2  14       27.33       27.46      2.53 o 
  12   2  14       15.32       15.40      2.07 o 
  13   2  14       13.70       12.33      1.97 o 
 -13   3  14        3.90        7.12      1.80 o 
 -12   3  14       88.88       85.18      6.54 o 
 -11   3  14      104.45      108.79      5.10 o 
 -10   3  14       12.33       12.25      2.40 o 
  -9   3  14        4.86        4.75      1.92 o 
  -8   3  14      112.02      115.72      3.93 o 
  -7   3  14       24.86       27.02      2.52 o 
  -6   3  14        9.98        9.98      2.09 o 
  -5   3  14       39.22       32.23      2.39 o 
  -4   3  14       44.04       52.11      2.64 o 
  -3   3  14        0.11        0.00      2.10 o 
  -2   3  14        2.79        3.68      1.78 o 
  -1   3  14      100.49      100.84      3.26 o 
   0   3  14        4.44        6.17      1.32 o 
   1   3  14       40.19       44.40      2.36 o 
   2   3  14      148.54      160.06      4.23 o 
   3   3  14       24.48       24.41      2.45 o 
   4   3  14       91.66       95.06      4.06 o 
   5   3  14       91.00       84.72      3.18 o 
   6   3  14        4.21        6.28      1.46 o 
   7   3  14       20.90       22.00      2.02 o 
   8   3  14        4.68        3.62      1.33 o 
   9   3  14        0.40       -0.69      1.16 o 
  10   3  14        4.08        2.06      1.84 o 
  11   3  14        6.50        4.73      2.00 o 
  12   3  14       12.35       11.40      3.49 o 
 -11   4  14        0.49        0.90      2.57 o 
 -10   4  14       27.14       24.66      2.81 o 
  -9   4  14       17.38       21.30      3.76 o 
  -8   4  14        2.71        1.77      1.40 o 
  -7   4  14       68.67       70.38      3.24 o 
  -6   4  14       26.24       20.02      2.16 o 
  -5   4  14        4.20        1.80      1.15 o 
  -4   4  14       59.91       63.04      2.55 o 
  -3   4  14       42.34       42.35      2.64 o 
  -2   4  14       80.22       79.62      3.16 o 
  -1   4  14       29.30       35.78      3.50 o 
   0   4  14        0.53        2.32      2.38 o 
   1   4  14      141.52      141.43      4.15 o 
   2   4  14       14.63       18.41      1.90 o 
   3   4  14      177.20      178.72      5.77 o 
   4   4  14        2.05        4.09      1.62 o 
   5   4  14        3.78        5.13      1.73 o 
   6   4  14        0.59        1.75      1.54 o 
   7   4  14       38.76       37.34      3.12 o 
   8   4  14        0.55        2.61      1.77 o 
   9   4  14        0.28       -1.39      2.34 o 
  -6   5  14       37.60       40.80      3.44 o 
  -5   5  14       13.94       17.23      1.96 o 
  -4   5  14       62.44       72.06      4.25 o 
  -3   5  14        0.12        0.98      1.26 o 
  -2   5  14        0.80        1.15      1.26 o 
  -1   5  14        0.42        0.43      1.22 o 
   0   5  14        2.52        4.41      1.45 o 
   1   5  14       11.97       10.31      1.70 o 
   2   5  14       44.68       37.36      3.27 o 
   3   5  14        0.18        3.04      2.42 o 
 -13   1  15       69.08       76.08      3.12 o 
 -12   1  15        0.01        0.30      1.13 o 
 -11   1  15       27.17       28.73      1.74 o 
 -10   1  15       64.47       67.11      2.21 o 
  -9   1  15        0.04       -0.28      1.17 o 
  -8   1  15        2.06        1.73      1.08 o 
  -7   1  15       34.07       35.12      1.97 o 
  -6   1  15       14.10       13.14      1.61 o 
  -5   1  15       11.65        8.28      2.09 o 
  -4   1  15        3.83        4.61      1.87 o 
  -3   1  15       32.17       35.34      2.50 o 
  -2   1  15       33.17       35.46      3.17 o 
  -1   1  15        0.97        2.37      1.28 o 
   0   1  15        0.01        1.62      1.27 o 
   1   1  15       40.47       42.68      3.10 o 
   2   1  15        4.88        5.38      1.22 o 
   3   1  15        7.70        8.89      1.50 o 
   4   1  15       93.68       93.48      2.65 o 
   5   1  15        6.20        6.43      1.14 o 
   6   1  15        3.70        4.29      1.31 o 
   7   1  15        0.48       -0.24      1.04 o 
   8   1  15        4.18        1.99      1.23 o 
   9   1  15        0.02        0.00      1.18 o 
  10   1  15        2.08        4.52      1.38 o 
  11   1  15       45.68       39.67      2.48 o 
  12   1  15       18.60       20.84      1.87 o 
 -12   2  15       20.91       23.37      2.05 o 
 -11   2  15       27.79       29.98      2.13 o 
 -10   2  15       16.95       13.85      1.88 o 
  -9   2  15        7.48        7.16      1.40 o 
  -8   2  15        0.01       -0.26      1.28 o 
  -7   2  15       26.18       25.71      1.75 o 
  -6   2  15       26.72       26.46      2.78 o 
  -5   2  15       71.91       71.67      2.95 o 
  -4   2  15        0.56       -0.37      0.90 o 
  -3   2  15        9.88       12.70      1.73 o 
  -2   2  15       14.61       20.15      2.03 o 
  -1   2  15        2.86        3.35      1.39 o 
   0   2  15       35.08       38.17      3.19 o 
   1   2  15       30.95       32.72      3.07 o 
   2   2  15        4.96        3.78      1.76 o 
   3   2  15        0.02       -0.54      2.57 o 
   4   2  15        2.40        2.03      1.17 o 
   5   2  15        0.22       -0.37      0.90 o 
   6   2  15        1.99        0.32      1.27 o 
   7   2  15       13.62       14.29      1.85 o 
   8   2  15        1.77        2.06      1.40 o 
   9   2  15        8.78        8.76      1.52 o 
  10   2  15       15.16       15.75      1.77 o 
  11   2  15        2.60        0.76      1.79 o 
 -11   3  15        1.44        4.98      2.82 o 
 -10   3  15        6.62       13.23      3.24 o 
  -9   3  15        9.66       16.18      3.45 o 
  -8   3  15        1.99        3.79      2.21 o 
  -7   3  15       14.03       15.62      1.92 o 
  -6   3  15       10.99       16.58      1.97 o 
  -5   3  15        6.17        6.47      1.56 o 
  -4   3  15        4.63        4.33      1.42 o 
  -3   3  15        0.18        0.35      1.27 o 
  -2   3  15        0.10       -0.53      1.16 o 
  -1   3  15       16.62       18.41      1.97 o 
   0   3  15        0.82       -0.26      1.24 o 
   1   3  15       15.31       16.86      1.63 o 
   2   3  15        0.78        1.28      1.24 o 
   3   3  15       34.87       48.78      3.18 o 
   4   3  15       56.38       61.85      3.69 o 
   5   3  15        7.12        6.78      1.86 o 
   6   3  15        0.56       -1.39      1.39 o 
   7   3  15        2.10        2.38      1.20 o 
   8   3  15       11.44       14.94      2.19 o 
   9   3  15        2.40       -1.14      2.22 o 
  -7   4  15       13.19       15.18      2.40 o 
  -6   4  15       10.46       12.72      2.27 o 
  -5   4  15        0.29        3.29      1.82 o 
  -4   4  15        2.83        2.82      1.77 o 
  -3   4  15       11.14       11.39      2.13 o 
  -2   4  15        0.03       -0.02      1.18 o 
  -1   4  15       50.09       60.96      2.89 o 
   0   4  15       22.87       23.94      2.29 o 
   1   4  15       18.63       21.76      2.07 o 
   2   4  15       12.39       13.68      1.82 o 
   3   4  15        0.89        1.41      1.54 o 
   4   4  15        8.92        9.58      2.01 o 
   5   4  15       16.47       18.48      3.81 o 
 -10   0  16        0.02        1.47      1.59 o 
  -9   0  16       68.66       66.32      3.10 o 
  -8   0  16        5.43        6.59      1.50 o 
  -7   0  16       41.60       46.92      5.61 o 
  -6   0  16      124.53      146.51      8.50 o 
  -5   0  16      170.98      165.35      8.99 o 
  -4   0  16       41.36       40.95      5.29 o 
  -3   0  16        1.23        1.70      2.55 o 
  -2   0  16       17.83       19.51      3.86 o 
  -1   0  16      235.45      241.16     10.57 o 
   0   0  16       14.93       15.25      3.58 o 
   1   0  16       18.86       25.13      2.73 o 
   2   0  16       62.87       64.08      3.64 o 
   3   0  16       25.27       28.20      2.77 o 
   4   0  16        5.13        7.53      2.20 o 
   5   0  16        9.81        7.33      1.96 o 
   6   0  16       46.07       45.70      5.89 o 
   7   0  16       10.03       10.73      2.26 o 
   8   0  16       97.94       93.08      4.47 o 
   9   0  16        1.25        2.04      1.82 o 
  10   0  16        0.40       -2.28      2.34 o 
 -10   1  16        7.45        6.00      1.30 o 
  -9   1  16       14.51       12.48      1.77 o 
  -8   1  16       25.57       26.41      1.95 o 
  -7   1  16        5.33        7.75      1.33 o 
  -6   1  16       71.06       77.86      2.67 o 
  -5   1  16      118.84      126.64      9.00 o 
  -4   1  16        0.23        0.04      1.83 o 
  -3   1  16        8.81       12.40      2.41 o 
  -2   1  16      156.94      172.98      4.85 o 
  -1   1  16       12.65       12.55      1.82 o 
   0   1  16       21.37       24.94      2.26 o 
   1   1  16       50.00       54.88      5.05 o 
   2   1  16       93.49       94.85      4.45 o 
   3   1  16       18.69       19.34      1.75 o 
   4   1  16       71.01       69.64      2.72 o 
   5   1  16        8.76        9.21      1.68 o 
   6   1  16        1.41        0.68      1.17 o 
   7   1  16        4.09        4.40      1.32 o 
   8   1  16       18.64       16.00      1.76 o 
   9   1  16        0.38       -0.07      1.18 o 
  10   1  16        5.42        0.98      2.72 o 
  -9   2  16       54.16       54.01      3.18 o 
  -8   2  16       51.44       50.41      2.68 o 
  -7   2  16       69.01       72.97      8.61 o 
  -6   2  16        1.69        1.68      1.03 o 
  -5   2  16       30.22       28.09      2.31 o 
  -4   2  16      122.11      120.63      2.74 o 
  -3   2  16       33.47       38.72      2.74 o 
  -2   2  16        0.13        0.67      1.34 o 
  -1   2  16       34.23       39.16      3.33 o 
   0   2  16        0.16        1.67      2.18 o 
   1   2  16       22.01       20.93      2.70 o 
   2   2  16        4.72        7.12      2.09 o 
   3   2  16       68.23       75.05      4.19 o 
   4   2  16        2.88        4.71      1.95 o 
   5   2  16       29.39       29.54      3.12 o 
   6   2  16       10.43       13.33      1.92 o 
   7   2  16       21.36       18.85      2.17 o 
   8   2  16        1.31       -0.16      1.62 o 
  -7   3  16       15.94       23.91      4.01 o 
  -5   3  16       86.08       89.29      5.73 o 
  -4   3  16       23.14       32.62      4.10 o 
  -3   3  16       78.23       80.54      5.55 o 
  -2   3  16        5.70        9.83      2.82 o 
  -1   3  16        0.18       -1.00      1.68 o 
   0   3  16        0.60        2.53      1.80 o 
   1   3  16        0.40        2.34      3.64 o 
   2   3  16       74.54       69.85      4.11 o 
   3   3  16       95.77       90.93      4.63 o 
   4   3  16        7.38       12.67      2.48 o 
   5   3  16      223.94      219.83      9.97 o 
   6   3  16        5.73        7.44      2.67 o 
  -7   1  17        3.28        3.03      1.46 o 
  -6   1  17       29.60       23.61      2.20 o 
  -5   1  17       19.74       21.32      2.98 o 
  -4   1  17        0.01        3.33      3.03 o 
  -3   1  17        5.05        5.66      2.20 o 
  -2   1  17        3.36       -0.59      2.17 o 
  -1   1  17        7.60       11.70      2.46 o 
   0   1  17       11.34       12.73      2.32 o 
   1   1  17        1.61        2.84      1.83 o 
   2   1  17        8.82       10.59      2.26 o 
   3   1  17        7.93        1.67      2.30 o 
   4   1  17        0.02        2.57      2.56 o 
   5   1  17       10.39        9.57      1.75 o 
   6   1  17        0.87       -0.54      1.44 o 
  -5   2  17        1.03        0.77      1.17 o 
  -4   2  17        0.18       -0.91      0.95 o 
  -3   2  17        0.39        1.21      2.74 o 
  -2   2  17        0.38       -0.30      2.00 o 
  -1   2  17        2.91        2.11      2.44 o 
   0   2  17        0.50       -2.09      2.09 o 
   1   2  17        0.02       -1.53      2.12 o 
   2   2  17        0.00        1.01      1.79 o 
   3   2  17        3.78        4.64      2.67 o 
   4   2  17        6.84        7.33      3.10 o 
                                                 
